# Supplementary material for: Identification of Theileria spp. in sheep and goats from Jeddah, Saudi Arabia, using molecular techniques
Source: PeerJ. 2021 Dec 10;9:e12596. doi: 10.7717/peerj.12596 (PMC8667737; doi:10.7717/peerj.12596)
Supplement: Supplemental Information 1 [file peerj-09-12596-s001.zip]

Archive with 17 entries (14 files):
- supplementary material/
- supplementary material/sheepMSA.nex
- __MACOSX/
- __MACOSX/supplementary material/
- __MACOSX/supplementary material/._sheepMSA.nex
- supplementary material/.DS_Store
- __MACOSX/supplementary material/._.DS_Store
- supplementary material/goatMSA.fasta
- __MACOSX/supplementary material/._goatMSA.fasta
- supplementary material/sheepMSA.fasta
- __MACOSX/supplementary material/._sheepMSA.fasta
- supplementary material/MSA.fasta
- __MACOSX/supplementary material/._MSA.fasta
- supplementary material/MSA.nex
- __MACOSX/supplementary material/._MSA.nex
- supplementary material/goatMSA.nex
- __MACOSX/supplementary material/._goatMSA.nex
