# Supplementary material for: Identification of Theileria spp. in sheep and goats from Jeddah, Saudi Arabia, using molecular techniques
Source: PeerJ. 2021 Dec 10;9:e12596. doi: 10.7717/peerj.12596 (PMC8667737; doi:10.7717/peerj.12596)
Supplement: Supplemental Information 1 [file peerj-09-12596-s001.zip › supplementary material/sheepMSA.nex]

#NEXUS
begin taxa;
	dimensions ntax=6;
	taxlabels
	MZ078475__Theileria_ovis__Somalia__Sheep_[&"MQ%"=13.7%,Ambiguities=0,"LQ%"=6.3%,"%GC"=39.4%,Description="",Modified=Mon May 03 20:29:04 AST 2021,"Path (Imported From)"="/Users/isra/Dropbox/work/Teaching/Dr. Dina/Dr.Muslima/Data/AllData",Bin="<html><head><2></head><b><font color='#E9A02D'>Medium</font></b></html>",Post-Trim=432,Topology="linear","Filename (Imported From)"="246_seq_005_C07.ab1","Trim Parameters"="Error probability: 0.05",Created=Mon Jul 16 23:16:36 AST 2007,URN="urn:local:.:1x-dbpb69m","Failed Binning Fields"="HQ%","HQ%"=80.1%,"Molecule Type"="DNA"]
	MZ078471__Theileria_ovis__Saudi_Arabia_Sheep_[&"MQ%"=10.1%,Ambiguities=0,"LQ%"=2.3%,"%GC"=39.2%,Description="",Modified=Mon May 03 20:29:14 AST 2021,"Path (Imported From)"="/Users/isra/Dropbox/work/Teaching/Dr. Dina/Dr.Muslima/Data/AllData",Bin="<html><head><2></head><b><font color='#E9A02D'>Medium</font></b></html>",Post-Trim=435,Topology="linear","Filename (Imported From)"="128_seq_002_A02.ab1","Trim Parameters"="Error probability: 0.05",Created=Sun Jul 15 04:03:58 AST 2007,URN="urn:local:.:1h-dbpb10j","Failed Binning Fields"="HQ%","HQ%"=87.6%,"Molecule Type"="DNA"]
	MZ078468__Theileria_ovis__Sudan_Sheep_[&"MQ%"=9.2%,Ambiguities=0,"LQ%"=0.7%,"%GC"=39.0%,Description="",Modified=Mon May 03 20:29:19 AST 2021,"Path (Imported From)"="/Users/isra/Dropbox/work/Teaching/Dr. Dina/Dr.Muslima/Data/AllData",Bin="<html><head><3></head><b><font color='#49993F'>High</font></b></html>",Post-Trim=434,Topology="linear","Filename (Imported From)"="101_seq_015_H05.ab1","Trim Parameters"="Error probability: 0.05",Created=Tue Jul 10 00:31:46 AST 2007,URN="urn:local:.:1p-dbpb3q1","HQ%"=90.1%,"Molecule Type"="DNA"]
	MZ078472__Theileria_ovis__Somalia__Sheep_[&"MQ%"=47.8%,Ambiguities=0,"LQ%"=2.3%,"%GC"=39.0%,Description="",Modified=Mon May 03 20:29:10 AST 2021,"Path (Imported From)"="/Users/isra/Dropbox/work/Teaching/Dr. Dina/Dr.Muslima/Data/DR.ROWIDA_SEQ/New Folder (2)",Bin="<html><head><1></head><b><font color='#C13D26'>Low</font></b></html>",Post-Trim=437,Topology="linear","Filename (Imported From)"="145_seq_005_C03.ab1","Trim Parameters"="Error probability: 0.05",Created=Sun Jul 15 04:01:14 AST 2007,URN="urn:local:.:m1-dbkihca","Failed Binning Fields"="HQ%","HQ%"=49.9%,"Molecule Type"="DNA"]
	MZ078467__Theileria_ovis__Sudan_Sheep_[&"MQ%"=6.7%,Ambiguities=0,"LQ%"=0.5%,"%GC"=38.8%,Description="",Modified=Mon May 03 20:29:23 AST 2021,"Path (Imported From)"="/Users/isra/Dropbox/work/Teaching/Dr. Dina/Dr.Muslima/Data/AllData",Bin="<html><head><3></head><b><font color='#49993F'>High</font></b></html>",Post-Trim=436,Topology="linear","Filename (Imported From)"="66_seq_003_B05.ab1","Trim Parameters"="Error probability: 0.05",Created=Tue Jul 10 00:31:46 AST 2007,URN="urn:local:.:6l-dbfh15j","HQ%"=92.9%,"Molecule Type"="DNA"]
	MZ078466__Theileria_ovis__Saudi_Arabia_Sheep_[&"MQ%"=5.7%,Ambiguities=0,"LQ%"=0.2%,"%GC"=38.4%,Description="",Modified=Mon May 03 20:29:27 AST 2021,"Path (Imported From)"="/Users/isra/Dropbox/work/Teaching/Dr. Dina/Dr.Muslima/Data/AllData",Bin="<html><head><3></head><b><font color='#49993F'>High</font></b></html>",Post-Trim=436,Topology="linear","Filename (Imported From)"="61_seq_001_A05.ab1","Trim Parameters"="Error probability: 0.05",Created=Tue Jul 10 00:31:44 AST 2007,URN="urn:local:.:6k-dbfh15j","HQ%"=94.0%,"Molecule Type"="DNA"]
;
end;

begin characters;
	dimensions nchar=490;
	format datatype=dna missing=? gap=-;
	matrix
	MZ078475__Theileria_ovis__Somalia__Sheep_	CACCGATCAAGCGGCATTC-ATCCTAACCAGTATGGACAAATTGTTACCTCTACGAAGAATCAATTGGAGGGCAAGTCTGGTGCCAGCAGCCGCGGTAATTCCAGCTCCAATAGCGTATATTAAAATTGTTGCAGTTAAAAAGCTCGTAGTTGAATTTCTGCTGCATTGCTTTTGCTCCTTTACGAGTCTTTGCATTGTGGCTTATTTCGGACTTTGTTTTACAATGTCCGGATGTTTACTTTGAGAAAATTAGAGTGCTCAAAGCAGGCTTTCGCCTTGAATAGTTTAGCATGGAATAATAAAGTAGGACTTTGGTTCTATTTTGTTGGTTTTAGGTACCAAAGTAATGGTTAATAGGAACAGTTGGGGGCATTCGTATTTAACTGTCAGAGGTGAAATTCTTAGATTTGTTAAAGACGAACTACTGCGAAAGCATTTGCCAAGGATGTTTTCATTAATCAAGAACGAAAGTTAGGGGATCGAAGAA--
	MZ078471__Theileria_ovis__Saudi_Arabia_Sheep_	----------CGGGCCTATGTCTTGTATTGGATGAT-GGGATTTAACCTCTTCCAGAGTATCAATTGGAGGGCAAGTCTGGTGCCAGCAGCCGCGGTAATTCCAGCTCCAATAGCGTATATTAAAATTGTTGCAGTTAAAAAGCTCGTAGTTGAATTTCTGCTGCATTGCTTTTGCTCCTTTACGAGTCTTTGCATTGTGGCTTATTTCGGACTTTGTTTTACAATGTCCGGATGTTTACTTTGAGAAAATTAGAGTGCTCAAAGCAGGCTTTCGCCTTGAATAGTTTAGCATGGAATAATAAAGTAGGACTTTGGTTCTATTTTGTTGGTTTTAGGTACCAAAGTAATGGTTAATAGGAACAGTTGGGGGCATTCGTATTTAACTGTCAGAGGTGAAATTCTTAGATTTGTTAAAGACGAACTACTGCGAAAGCATTTGCCAAGGATGTTTTCATTAATCAAGAACGAAAGTTAGGGAATCGAAGAA--
	MZ078468__Theileria_ovis__Sudan_Sheep_	-------CGGCCCTTATGTCCTTGCTATTGGATGATGGGATTTAAACCTCTTCCAGAGTATCAATTGGAGGGCAAGTCTGGTGCCAGCAGCCGCGGTAATTCCAGCTCCAATAGCGTATATTAAAATTGTTGCAGTTAAAAAGCTCGTAGTTGAATTTCTGCTGCATTGCTTTTGCTCCTTTACGAGTCTTTGCATTGTGGCTTATTTCGGACTTTGTTTTACAATGTCCGGATGTTTACTTTGAGAAAATTAGAGTGCTCAAAGCAGGCTTTCGCCTTGAATAGTTTAGCATGGAATAATAAAGTAGGACTTTGGTTCTATTTTGTTGGTTTTAGGTACCAAAGTAATGGTTAATAGGAACAGTTGGGGGCATTCGTATTTAACTGTCAGAGGTGAAATTCTTAGATTTGTTAAAGACGAACTACTGCGAAAGCATTTGCCAAGGATGTTTTCATTAATCAAGAACGAAAGTTAGGGAAATCGAAAAA-
	MZ078472__Theileria_ovis__Somalia__Sheep_	----------CGCCCGTATGTCTTGTATTGGATGATGGGATTTAAACCTCTTCCAGAGTATCAATTGGAGGGCAAGTCTGGTGCCAGCAGCCGCGGTAATTCCAGCTCCAATAGCGTATATTAAAATTGTTGCAGTTAAAAAGCTCGTAGTTGAATTTCTGCTGCATTGCTTTTGCTCCTTTACGAGTCTTTGCATTGTGGCTTATTTCGGACTTTGTTTTACAATGTCCGGATGTTTACTTTGAGAAAATTAGAGTGCTCAAAGCAGGCTTTCGCCTTGAATAGTTTAGCATGGAATAATAAAGTAGGACTTTGGTTCTATTTTGTTGGTTTTAGGTACCAAAGTAATGGTTAATAGGAACAGTTGGGGGCATTCGTATTTAACTGTCAGAGGTGAAATTCTTAGATTTGTTAAAGACGAACTACTGCGAAAGCATTTGCCAAGGATGTTTTCATTAATCAAGAACGAAAGTTAGGGGAATCGAAAAAA
	MZ078467__Theileria_ovis__Sudan_Sheep_	-----------CGCCCTATGTCTTGTATTGGATGATGGGATTTAAACCTCTTCCAGAGTATCAATTGGAGGGCAAGTCTGGTGCCAGCAGCCGCGGTAATTCCAGCTCCAATAGCGTATATTAAAATTGTTGCAGTTAAAAAGCTCGTAGTTGAATTTCTGCTGCATTGCTTTTGCTCCTTTACGAGTCTTTGCATTGTGGCTTATTTCGGACTTTGTTTTACAATGTCCGGATGTTTACTTTGAGAAAATTAGAGTGCTCAAAGCAGGCTTTCGCCTTGAATAGTTTAGCATGGAATAATAAAGTAGGACTTTGGTTCTATTTTGTTGGTTTTAGGTACCAAAGTAATGGTTAATAGGAACAGTTGGGGGCATTCGTATTTAACTGTCAGAGGTGAAATTCTTAGATTTGTTAAAGACGAACTACTGCGAAAGCATTTGCCAAGGATGTTTTCATTAATCAAGAACGAAAGTTAGGGAAATCGAAGAAA
	MZ078466__Theileria_ovis__Saudi_Arabia_Sheep_	-----------CGACCTATGTCTTGTATTGGATGATGGGATTTAAACCTCTTCCAGAGTATCAATTGGAGGGCAAGTCTGGTGCCAGCAGCCGCGGTAATTCCAGCTCCAATAGCGTATATTAAAATTGTTGCAGTTAAAAAGCTCGTAGTTGAATTTCTGCTGCATTGCTTTTGCTCCTTTACGAGTCTTTGCATTGTGGCTTATTTCGGACTTTGTTTTACAATGTCCGGATGTTTACTTTGAGAAAATTAGAGTGCTCAAAGCAGGCTTTCGCCTTGAATAGTTTAGCATGGAATAATAAAGTAGGACTTTGGTTCTATTTTGTTGGTTTTAGGTACCAAAGTAATGGTTAATAGGAACAGTTGGGGGCATTCGTATTTAACTGTCAGAGGTGAAATTCTTAGATTTGTTAAAGACGAACTACTGCGAAAGCATTTGCCAAGGATGTTTTCATTAATCAAGAACGAAAGTTAGGGAAATCGAAAAAA

;
end;
