# Supplementary material for: Identification of Theileria spp. in sheep and goats from Jeddah, Saudi Arabia, using molecular techniques
Source: PeerJ. 2021 Dec 10;9:e12596. doi: 10.7717/peerj.12596 (PMC8667737; doi:10.7717/peerj.12596)
Supplement: Supplemental Information 1 [file peerj-09-12596-s001.zip › supplementary material/goatMSA.fasta]

>MZ078474_(Theileria_ovis,_Saudi_Arabia,_Goat)
AACGCCAATAGCGGCAT--GAACCTCCCTTGATGGCAATTAGTTACCTCTTCAAAGTATCAATTGGAGGGCAAGTCTGGT
GCCAGCAGCCGCGGTAATTCCAGCTCCAATAGCGTATATTAAAATTGTTGCAGTTAAAAAGCTCGTAGTTGAATTTCTGC
TGCATTGCTTTTGCTCCTTTACGAGTCTTTGCATTGTGGCTTATTTCGGACTTTGTTTTACAATGTCCGGATGTTTACTT
TGAGAAAATTAGAGTGCTCAAAGCAGGCTTTCGCCTTGAATAGTTTAGCATGGAATAATAAAGTAGGACTTTGGTTCTAT
TTTGTTGGTTTTAGGTACCAAAGTAATGGTTAATAGGAACAGTTGGGGGCATTCGTATTTAACTGTCAGAGGTGAAATTC
TTAGATTTGTTAAAGACGAACTACTGCGAAAGCATTTGCCAAGGATGTTTTCATTAATCAAGAACGAAAGTTAGGGGATC
GAAGAA-
>MZ078464_(Theileria_ovis,_Sudan,_Goat_)
-CGGGCAATTGCGGCATTGATACCTCCGCATGATGGAGATTATACCTCTACCAGAGAATCAATTGGAGGGCAAGTCTGGT
GCCAGCAGCCGCGGTAATTCCAGCTCCAATAGCGTATATTAAAATTGTTGCAGTTAAAAAGCTCGTAGTTGAATTTCTGC
TGCATTGCTTTTGCTCCTTTACGAGTCTTTGCATTGTGGCTTATTTCGGACTTTGTTTTACAATGTCCGGATGTTTACTT
TGAGAAAATTAGAGTGCTCAAAGCAGGCTTTCGCCTTGAATAGTTTAGCATGGAATAATAAAGTAGGACTTTGGTTCTAT
TTTGTTGGTTTTAGGTACCAAAGTAATGGTTAATAGGAACAGTTGGGGGCATTCGTATTTAACTGTCAGAGGTGAAATTC
TTAGATTTGTTAAAGACGAACTACTGCGAAAGCATTTGCCAAGGATGTTTTCATTAATCAAGAACGAAAGTTAGGGGATC
GAAGAA-
>MZ078465_(Theileria_ovis,_Saudi_Arabia,_Goat)
-----CGGGCCCTTTTTGTCTTGTATTGGATGATGGGATTTAAACCTCTTCCAGAGTATCAATTGGAGGGCAAGTCTGGT
GCCAGCAGCCGCGGTAATTCCAGCTCCAATAGCGTATATTAAAATTGTTGCAGTTAAAAAGCTCGTAGTTGAATTTCTGC
TGCATTGCTTTTGCTCCTTTACGAGTCTTTGCATTGTGGCTTATTTCGGACTTTGTTTTACAATGTCCGGATGTTTACTT
TGAGAAAATTAGAGTGCTCAAAGCAGGCTTTCGCCTTGAATAGTTTAGCATGGAATAATAAAGTAGGACTTTGGTTCTAT
TTTGTTGGTTTTAGGTACCAAAGTAATGGTTAATAGGAACAGTTGGGGGCATTCGTATTTAACTGTCAGAGGTGAAATTC
TTAGATTTGTTAAAGACGAACTACTGCGAAAGCATTTGCCAAGGATGTTTTCATTAATCAAGAACGAAAGTTAGGGAATC
GAAGAAA
>MZ078470_(Theileria_ovis,_Somalia,_Goat)
---------CGTCCTATGTCTTGTATTGGATGATGGGATTTAAACCTCTTCCAGAGTATCAATTGGAGGGCAAGTCTGGT
GCCAGCAGCCGCGGTAATTCCAGCTCCAATAGCGTATATTAAAATTGTTGCAGTTAAAAAGCTCGTAGTTGAATTTCTGC
TGCATTGCTTTTGCTCCTTTACGAGTCTTTGCATTGTGGCTTATTTCGGACTTTGTTTTACAATGTCCGGATGTTTACTT
TGAGAAAATTAGAGTGCTCAAAGCAGGCTTTCGCCTTGAATAGTTTAGCATGGAATAATAAAGTAGGACTTTGGTTCTAT
TTTGTTGGTTTTAGGTACCAAAGTAATGGTTAATAGGAACAGTTGGGGGCATTCGTATTTAACTGTCAGAGGTGAAATTC
TTAGATTTGTTAAAGACGAACTACTGCGAAAGCATTTGCCAAGGATGTTTTCATTAATCAAGAACGAAAGTTAGGGAAAT
CGAAGA-
>MZ078473_(Theileria_ovis,_Somalia,_Goat)
--------CGAGCCTATGTCTTGTATTGGATGATGGGATTTAAACCTCTTCCAGAGTATCAATTGGAGGGCAAGTCTGGT
GCCAGCAGCCGCGGTAATTCCAGCTCCAATAGCGTATATTAAAATTGTTGCAGTTAAAAAGCTCGTAGTTGAATTTCTGC
TGCATTGCTTTTGCTCCTTTACGAGTCTTTGCATTGTGGCTTATTTCGGACTTTGTTTTACAATGTCCGGATGTTTACTT
TGAGAAAATTAGAGTGCTCAAAGCAGGCTTTCGCCTTGAATAGTTTAGCATGGAATAATAAAGTAGGACTTTGGTTCTAT
TTTGTTGGTTTTAGGTACCAAAGTAATGGTTAATAGGAACAGTTGGGGGCATTCGTATTTAACTGTCAGAGGTGAAATTC
TTAGATTTGTTAAAGACGAACTACTGCGAAAGCATTTGCCAAGGATGTTTTCATTAATCAAGAACGAAAGTTAGGGGAAT
CGAAGAA
>MZ078469_(Theileria_ovis,_Sudan,_Goat_)
---------CGGCCTATGTCTTGTATTGGATGATGGGATTTAAACCTCTTCCAGAGTATCAATTGGAGGGCAAGTCTGGT
GCCAGCAGCCGCGGTAATTCCAGCTCCAATAGCGTATATTAAAATTGTTGCAGTTAAAAAGCTCGTAGTTGAATTTCTGC
TGCATTGCTTTTGCTCCTTTACGAGTCTTTGCATTGTGGCTTATTTCGGACTTTGTTTTACAATGTCCGGATGTTTACTT
TGAGAAAATTAGAGTGCTCAAAGCAGGCTTTCGCCTTGAATAGTTTAGCATGGAATAATAAAGTAGGACTTTGGTTCTAT
TTTGTTGGTTTTAGGTACCAAAGTAATGGTTAATAGGAACAGTTGGGGGCATTCGTATTTAACTGTCAGAGGTGAAATTC
TTAGATTTGTTAAAGACGAACTACTGCGAAAGCATTTGCCAAGGATGTTTTCATTAATCAAGAACGAAAGTTAGGGGAAT
CGAAGA-
