# Supplementary material for: Identification of Theileria spp. in sheep and goats from Jeddah, Saudi Arabia, using molecular techniques
Source: PeerJ. 2021 Dec 10;9:e12596. doi: 10.7717/peerj.12596 (PMC8667737; doi:10.7717/peerj.12596)
Supplement: Supplemental Information 1 [file peerj-09-12596-s001.zip › supplementary material/sheepMSA.fasta]

>MZ078475_(Theileria_ovis,_Somalia,_Sheep)
CACCGATCAAGCGGCATTC-ATCCTAACCAGTATGGACAAATTGTTACCTCTACGAAGAATCAATTGGAGGGCAAGTCTG
GTGCCAGCAGCCGCGGTAATTCCAGCTCCAATAGCGTATATTAAAATTGTTGCAGTTAAAAAGCTCGTAGTTGAATTTCT
GCTGCATTGCTTTTGCTCCTTTACGAGTCTTTGCATTGTGGCTTATTTCGGACTTTGTTTTACAATGTCCGGATGTTTAC
TTTGAGAAAATTAGAGTGCTCAAAGCAGGCTTTCGCCTTGAATAGTTTAGCATGGAATAATAAAGTAGGACTTTGGTTCT
ATTTTGTTGGTTTTAGGTACCAAAGTAATGGTTAATAGGAACAGTTGGGGGCATTCGTATTTAACTGTCAGAGGTGAAAT
TCTTAGATTTGTTAAAGACGAACTACTGCGAAAGCATTTGCCAAGGATGTTTTCATTAATCAAGAACGAAAGTTAGGGGA
TCGAAGAA--
>MZ078471_(Theileria_ovis,_Saudi_Arabia_Sheep)
----------CGGGCCTATGTCTTGTATTGGATGAT-GGGATTTAACCTCTTCCAGAGTATCAATTGGAGGGCAAGTCTG
GTGCCAGCAGCCGCGGTAATTCCAGCTCCAATAGCGTATATTAAAATTGTTGCAGTTAAAAAGCTCGTAGTTGAATTTCT
GCTGCATTGCTTTTGCTCCTTTACGAGTCTTTGCATTGTGGCTTATTTCGGACTTTGTTTTACAATGTCCGGATGTTTAC
TTTGAGAAAATTAGAGTGCTCAAAGCAGGCTTTCGCCTTGAATAGTTTAGCATGGAATAATAAAGTAGGACTTTGGTTCT
ATTTTGTTGGTTTTAGGTACCAAAGTAATGGTTAATAGGAACAGTTGGGGGCATTCGTATTTAACTGTCAGAGGTGAAAT
TCTTAGATTTGTTAAAGACGAACTACTGCGAAAGCATTTGCCAAGGATGTTTTCATTAATCAAGAACGAAAGTTAGGGAA
TCGAAGAA--
>MZ078468_(Theileria_ovis,_Sudan_Sheep)
-------CGGCCCTTATGTCCTTGCTATTGGATGATGGGATTTAAACCTCTTCCAGAGTATCAATTGGAGGGCAAGTCTG
GTGCCAGCAGCCGCGGTAATTCCAGCTCCAATAGCGTATATTAAAATTGTTGCAGTTAAAAAGCTCGTAGTTGAATTTCT
GCTGCATTGCTTTTGCTCCTTTACGAGTCTTTGCATTGTGGCTTATTTCGGACTTTGTTTTACAATGTCCGGATGTTTAC
TTTGAGAAAATTAGAGTGCTCAAAGCAGGCTTTCGCCTTGAATAGTTTAGCATGGAATAATAAAGTAGGACTTTGGTTCT
ATTTTGTTGGTTTTAGGTACCAAAGTAATGGTTAATAGGAACAGTTGGGGGCATTCGTATTTAACTGTCAGAGGTGAAAT
TCTTAGATTTGTTAAAGACGAACTACTGCGAAAGCATTTGCCAAGGATGTTTTCATTAATCAAGAACGAAAGTTAGGGAA
ATCGAAAAA-
>MZ078472_(Theileria_ovis,_Somalia,_Sheep)
----------CGCCCGTATGTCTTGTATTGGATGATGGGATTTAAACCTCTTCCAGAGTATCAATTGGAGGGCAAGTCTG
GTGCCAGCAGCCGCGGTAATTCCAGCTCCAATAGCGTATATTAAAATTGTTGCAGTTAAAAAGCTCGTAGTTGAATTTCT
GCTGCATTGCTTTTGCTCCTTTACGAGTCTTTGCATTGTGGCTTATTTCGGACTTTGTTTTACAATGTCCGGATGTTTAC
TTTGAGAAAATTAGAGTGCTCAAAGCAGGCTTTCGCCTTGAATAGTTTAGCATGGAATAATAAAGTAGGACTTTGGTTCT
ATTTTGTTGGTTTTAGGTACCAAAGTAATGGTTAATAGGAACAGTTGGGGGCATTCGTATTTAACTGTCAGAGGTGAAAT
TCTTAGATTTGTTAAAGACGAACTACTGCGAAAGCATTTGCCAAGGATGTTTTCATTAATCAAGAACGAAAGTTAGGGGA
ATCGAAAAAA
>MZ078467_(Theileria_ovis,_Sudan_Sheep)
-----------CGCCCTATGTCTTGTATTGGATGATGGGATTTAAACCTCTTCCAGAGTATCAATTGGAGGGCAAGTCTG
GTGCCAGCAGCCGCGGTAATTCCAGCTCCAATAGCGTATATTAAAATTGTTGCAGTTAAAAAGCTCGTAGTTGAATTTCT
GCTGCATTGCTTTTGCTCCTTTACGAGTCTTTGCATTGTGGCTTATTTCGGACTTTGTTTTACAATGTCCGGATGTTTAC
TTTGAGAAAATTAGAGTGCTCAAAGCAGGCTTTCGCCTTGAATAGTTTAGCATGGAATAATAAAGTAGGACTTTGGTTCT
ATTTTGTTGGTTTTAGGTACCAAAGTAATGGTTAATAGGAACAGTTGGGGGCATTCGTATTTAACTGTCAGAGGTGAAAT
TCTTAGATTTGTTAAAGACGAACTACTGCGAAAGCATTTGCCAAGGATGTTTTCATTAATCAAGAACGAAAGTTAGGGAA
ATCGAAGAAA
>MZ078466_(Theileria_ovis,_Saudi_Arabia_Sheep)
-----------CGACCTATGTCTTGTATTGGATGATGGGATTTAAACCTCTTCCAGAGTATCAATTGGAGGGCAAGTCTG
GTGCCAGCAGCCGCGGTAATTCCAGCTCCAATAGCGTATATTAAAATTGTTGCAGTTAAAAAGCTCGTAGTTGAATTTCT
GCTGCATTGCTTTTGCTCCTTTACGAGTCTTTGCATTGTGGCTTATTTCGGACTTTGTTTTACAATGTCCGGATGTTTAC
TTTGAGAAAATTAGAGTGCTCAAAGCAGGCTTTCGCCTTGAATAGTTTAGCATGGAATAATAAAGTAGGACTTTGGTTCT
ATTTTGTTGGTTTTAGGTACCAAAGTAATGGTTAATAGGAACAGTTGGGGGCATTCGTATTTAACTGTCAGAGGTGAAAT
TCTTAGATTTGTTAAAGACGAACTACTGCGAAAGCATTTGCCAAGGATGTTTTCATTAATCAAGAACGAAAGTTAGGGAA
ATCGAAAAAA
