# Supplementary material for: Identification of Theileria spp. in sheep and goats from Jeddah, Saudi Arabia, using molecular techniques
Source: PeerJ. 2021 Dec 10;9:e12596. doi: 10.7717/peerj.12596 (PMC8667737; doi:10.7717/peerj.12596)
Supplement: Supplemental Information 1 [file peerj-09-12596-s001.zip › supplementary material/MSA.fasta]

>U12138.1_(Toxoplasma_gondii) Toxoplasma gondii S48 18S rRNA gene, partial sequence
--------------------------------------------------------------------------------
--------------------------------------------------------------------------------
------------AGTAGTCATATGCTTGTCTTAAAGATTAAGCCATGCATGTCTAAGTATAAGCTTTTATACGGCTAAAC
TGCGAATGGCTCATTAAAACAGTTATAGTTTATTTGATGGTCTTTACTACATGGATAACCGTGGTAATTCTATGGCTAAT
ACATGCGCACATGCCTCTTCCCCTGGAAGGGCAGTGTTTATTAGATACAGAACCAACCCACCTTCCGGTGGTCCTCAGGT
GATTCATAGTAACCGAACGGATCGCGTTGACTTCGGTCTGCGACGGATCATTCAAGTTTCTGACCTATCAGCTTTCGACG
GTACTGTATTGGACTACCGTGGCAGTGACGGGTAACGGGGAATTAGGGTTCGATTCCGGAGAGGGAGCCTGAGAAACGGC
TACCACATCTAAGGAAGGCAGCAGGCGCGCAAATTACCCAATCCTGATTCAGGGAGGTAGTGACAAGAAATAACAACACT
GGAAATTTCATTTCTAGTGATTGGAATGATAGGAATCCAAACCCCTTTCAGAGTAACAATTGGAGGGCAAGTCTGGTGCC
AGCAGCCGCGGTAATTCCAGCTCCAATAGCGTATATTAAAGTTGTTGCAGTTAAAAAGCTCGTAGTTGGATTTCTGCTGG
AAGCAGCCAGTCCGCCCTCAGGGGTGTGCACTTGGTGAATTCTAGCATCCTTCTGGATTTCTCCACACTTCATTGTGTGG
AGTTTTTTCCAGGACTTTTACTTTGAGAAAATTAGAGTGTTTCAAGCAGGCTTGTCGCCTTGAATACTGCAGCATGGAAT
AATAAGATAGGATTTCGGCCCTATTTTGTTGGTTTCTAGGACTGAAGTAATGATTAATAGGGACGGTTGGGGGCATTCGT
ATTTAACTGTCAGAGGTGAAATTCTTAGATTTGTTAAAGACGAACTACTGCGAAAGCATTTGCCAAAGATGTTTTCATTA
ATCAAGAACGAAAGTTAGGGGCTCGAAGACGATCAGATACCGTCGTAGTCTTAACCATAAACTATGCCGACTAGAGATAG
GAAAACGTCATGCTTGAC---TTCTCCTGCACCTTATGAGAAATCAAAGTCTTTGGGTTCTGGGGGGAGTATGGTCGCAA
GGCTGAAACTTAAAGGAATTGACGGAAGGGCACCACCA-GGCGTGGAGCCTGCGGCTTAATTTGACTCAACACGGGGAAA
CTCACCAGGTCCAGACATAGGAAGGATTGACAGATTGATAGCTCTTTCTTGATTCTATGGGTGGTGGTGCATGGCCGTTC
TTAGTTGGTGGAGTGATTTGTCTGGTTAATTCCGTTAACGAACGAGACCTTAACCTGCTAAATAGGATCAGGAACTTCGT
GT-------TCTTGTATCACTTCTTAGAGGGACTTTG--CGTGTCTAACGCAAGGAAGTTTGAGGCAATAACAGGTCTGT
GATGCCCTTAGATGTTCTGGGCTGCACGCGCGCTACACTGATGCATCCAACGAGTTTATAACCTTGGCCGATAGGTCTAG
GTAATCTTGTGAGTATGCATCGTGATGGGGATAGATTATTGCAATTATTAATCTTCAACGAGGAATGCCTAGTAGGCGCA
AGTCAGCAGCTTGCGCCGATTACGTCCCTGCCCTTTGTACACACCGCCCGTCGCTCCTACCGATTGAGTGTTCCGGTGAA
TTATTCGGACCGTTTTGTGGCGCGTTCGTGCCCGAAATGGGAAGTTTTGTGAACCTTAACACTTAGAGGAAGGAGAA---
--------------------------------------------------------------------------------
---------------------------------------
>MZ078475_(Theileria_ovis,_Somalia,_Sheep)
--------------------------------------------------------------------------------
--------------------------------------------------------------------------------
--------------------------------------------------------------------------------
--------------------------------------------------------------------------------
--------------------------------------------------------------------------------
--------------------------------------------------------------------------------
--------------------------------------------------------------------------------
--------------------------------------------------------------------------CACCGA
TCAAGCGGCAT--TCATCCTAACCAGTATGGACAAATTGTTACCTCTACGAAGAATCAATTGGAGGGCAAGTCTGGTGCC
AGCAGCCGCGGTAATTCCAGCTCCAATAGCGTATATTAAAATTGTTGCAGTTAAAAAGCTCGTAGTTGAATTTCTGCTGC
ATTGCTTTTGCTCCTTTACGAGTCTTTGCATTGTGGC---------TTATT-----------------TCGGACTTTGTT
TTACAATGTCCGGATGTTTACTTTGAGAAAATTAGAGTGCTCAAA-GCAGGCTTTCGCCTTGAATAGTTTAGCATGGAAT
AATAAAGTAGGACTTTGGTTCTATTTTGTTGGTTTTAGGTACCAAAGTAATGGTTAATAGGAACAGTTGGGGGCATTCGT
ATTTAACTGTCAGAGGTGAAATTCTTAGATTTGTTAAAGACGAACTACTGCGAAAGCATTTGCCAAGGATGTTTTCATTA
ATCAAGAACGAAAGTTAGGGGATCGAAGAA--------------------------------------------------
--------------------------------------------------------------------------------
--------------------------------------------------------------------------------
--------------------------------------------------------------------------------
--------------------------------------------------------------------------------
--------------------------------------------------------------------------------
--------------------------------------------------------------------------------
--------------------------------------------------------------------------------
--------------------------------------------------------------------------------
--------------------------------------------------------------------------------
--------------------------------------------------------------------------------
---------------------------------------
>MZ078472_(Theileria_ovis,_Somalia,_Sheep)
--------------------------------------------------------------------------------
--------------------------------------------------------------------------------
--------------------------------------------------------------------------------
--------------------------------------------------------------------------------
--------------------------------------------------------------------------------
--------------------------------------------------------------------------------
--------------------------------------------------------------------------------
--------------------------------------------------------------------------------
---CGCCCGTA--TGTCTTGTATTGGATGATGGGATTTAAACCTCTTCCAGAGTATCAATTGGAGGGCAAGTCTGGTGCC
AGCAGCCGCGGTAATTCCAGCTCCAATAGCGTATATTAAAATTGTTGCAGTTAAAAAGCTCGTAGTTGAATTTCTGCTGC
ATTGCTTTTGCTCCTTTACGAGTCTTTGCATTGTGGC---------TTATT-----------------TCGGACTTTGTT
TTACAATGTCCGGATGTTTACTTTGAGAAAATTAGAGTGCTCAAA-GCAGGCTTTCGCCTTGAATAGTTTAGCATGGAAT
AATAAAGTAGGACTTTGGTTCTATTTTGTTGGTTTTAGGTACCAAAGTAATGGTTAATAGGAACAGTTGGGGGCATTCGT
ATTTAACTGTCAGAGGTGAAATTCTTAGATTTGTTAAAGACGAACTACTGCGAAAGCATTTGCCAAGGATGTTTTCATTA
ATCAAGAACGAAAGTTAGGGGAATCGAAAAAA------------------------------------------------
--------------------------------------------------------------------------------
--------------------------------------------------------------------------------
--------------------------------------------------------------------------------
--------------------------------------------------------------------------------
--------------------------------------------------------------------------------
--------------------------------------------------------------------------------
--------------------------------------------------------------------------------
--------------------------------------------------------------------------------
--------------------------------------------------------------------------------
--------------------------------------------------------------------------------
---------------------------------------
>MZ078466_(Theileria_ovis,_Saudi_Arabia_Sheep)
--------------------------------------------------------------------------------
--------------------------------------------------------------------------------
--------------------------------------------------------------------------------
--------------------------------------------------------------------------------
--------------------------------------------------------------------------------
--------------------------------------------------------------------------------
--------------------------------------------------------------------------------
--------------------------------------------------------------------------------
----CGACCTA--TGTCTTGTATTGGATGATGGGATTTAAACCTCTTCCAGAGTATCAATTGGAGGGCAAGTCTGGTGCC
AGCAGCCGCGGTAATTCCAGCTCCAATAGCGTATATTAAAATTGTTGCAGTTAAAAAGCTCGTAGTTGAATTTCTGCTGC
ATTGCTTTTGCTCCTTTACGAGTCTTTGCATTGTGGC---------TTATT-----------------TCGGACTTTGTT
TTACAATGTCCGGATGTTTACTTTGAGAAAATTAGAGTGCTCAAA-GCAGGCTTTCGCCTTGAATAGTTTAGCATGGAAT
AATAAAGTAGGACTTTGGTTCTATTTTGTTGGTTTTAGGTACCAAAGTAATGGTTAATAGGAACAGTTGGGGGCATTCGT
ATTTAACTGTCAGAGGTGAAATTCTTAGATTTGTTAAAGACGAACTACTGCGAAAGCATTTGCCAAGGATGTTTTCATTA
ATCAAGAACGAAAGTTAGGGAAATCGAAAAAA------------------------------------------------
--------------------------------------------------------------------------------
--------------------------------------------------------------------------------
--------------------------------------------------------------------------------
--------------------------------------------------------------------------------
--------------------------------------------------------------------------------
--------------------------------------------------------------------------------
--------------------------------------------------------------------------------
--------------------------------------------------------------------------------
--------------------------------------------------------------------------------
--------------------------------------------------------------------------------
---------------------------------------
>MZ078470_(Theileria_ovis,_Somalia,_Goat)
--------------------------------------------------------------------------------
--------------------------------------------------------------------------------
--------------------------------------------------------------------------------
--------------------------------------------------------------------------------
--------------------------------------------------------------------------------
--------------------------------------------------------------------------------
--------------------------------------------------------------------------------
--------------------------------------------------------------------------------
----CGTCCTA--TGTCTTGTATTGGATGATGGGATTTAAACCTCTTCCAGAGTATCAATTGGAGGGCAAGTCTGGTGCC
AGCAGCCGCGGTAATTCCAGCTCCAATAGCGTATATTAAAATTGTTGCAGTTAAAAAGCTCGTAGTTGAATTTCTGCTGC
ATTGCTTTTGCTCCTTTACGAGTCTTTGCATTGTGGC---------TTATT-----------------TCGGACTTTGTT
TTACAATGTCCGGATGTTTACTTTGAGAAAATTAGAGTGCTCAAA-GCAGGCTTTCGCCTTGAATAGTTTAGCATGGAAT
AATAAAGTAGGACTTTGGTTCTATTTTGTTGGTTTTAGGTACCAAAGTAATGGTTAATAGGAACAGTTGGGGGCATTCGT
ATTTAACTGTCAGAGGTGAAATTCTTAGATTTGTTAAAGACGAACTACTGCGAAAGCATTTGCCAAGGATGTTTTCATTA
ATCAAGAACGAAAGTTAGGGAAATCGAAGA--------------------------------------------------
--------------------------------------------------------------------------------
--------------------------------------------------------------------------------
--------------------------------------------------------------------------------
--------------------------------------------------------------------------------
--------------------------------------------------------------------------------
--------------------------------------------------------------------------------
--------------------------------------------------------------------------------
--------------------------------------------------------------------------------
--------------------------------------------------------------------------------
--------------------------------------------------------------------------------
---------------------------------------
>MZ078467_(Theileria_ovis,_Sudan_Sheep)
--------------------------------------------------------------------------------
--------------------------------------------------------------------------------
--------------------------------------------------------------------------------
--------------------------------------------------------------------------------
--------------------------------------------------------------------------------
--------------------------------------------------------------------------------
--------------------------------------------------------------------------------
--------------------------------------------------------------------------------
----CGCCCTA--TGTCTTGTATTGGATGATGGGATTTAAACCTCTTCCAGAGTATCAATTGGAGGGCAAGTCTGGTGCC
AGCAGCCGCGGTAATTCCAGCTCCAATAGCGTATATTAAAATTGTTGCAGTTAAAAAGCTCGTAGTTGAATTTCTGCTGC
ATTGCTTTTGCTCCTTTACGAGTCTTTGCATTGTGGC---------TTATT-----------------TCGGACTTTGTT
TTACAATGTCCGGATGTTTACTTTGAGAAAATTAGAGTGCTCAAA-GCAGGCTTTCGCCTTGAATAGTTTAGCATGGAAT
AATAAAGTAGGACTTTGGTTCTATTTTGTTGGTTTTAGGTACCAAAGTAATGGTTAATAGGAACAGTTGGGGGCATTCGT
ATTTAACTGTCAGAGGTGAAATTCTTAGATTTGTTAAAGACGAACTACTGCGAAAGCATTTGCCAAGGATGTTTTCATTA
ATCAAGAACGAAAGTTAGGGAAATCGAAGAAA------------------------------------------------
--------------------------------------------------------------------------------
--------------------------------------------------------------------------------
--------------------------------------------------------------------------------
--------------------------------------------------------------------------------
--------------------------------------------------------------------------------
--------------------------------------------------------------------------------
--------------------------------------------------------------------------------
--------------------------------------------------------------------------------
--------------------------------------------------------------------------------
--------------------------------------------------------------------------------
---------------------------------------
>MZ078473_(Theileria_ovis,_Somalia,_Goat)
--------------------------------------------------------------------------------
--------------------------------------------------------------------------------
--------------------------------------------------------------------------------
--------------------------------------------------------------------------------
--------------------------------------------------------------------------------
--------------------------------------------------------------------------------
--------------------------------------------------------------------------------
--------------------------------------------------------------------------------
---CGAGCCTA--TGTCTTGTATTGGATGATGGGATTTAAACCTCTTCCAGAGTATCAATTGGAGGGCAAGTCTGGTGCC
AGCAGCCGCGGTAATTCCAGCTCCAATAGCGTATATTAAAATTGTTGCAGTTAAAAAGCTCGTAGTTGAATTTCTGCTGC
ATTGCTTTTGCTCCTTTACGAGTCTTTGCATTGTGGC---------TTATT-----------------TCGGACTTTGTT
TTACAATGTCCGGATGTTTACTTTGAGAAAATTAGAGTGCTCAAA-GCAGGCTTTCGCCTTGAATAGTTTAGCATGGAAT
AATAAAGTAGGACTTTGGTTCTATTTTGTTGGTTTTAGGTACCAAAGTAATGGTTAATAGGAACAGTTGGGGGCATTCGT
ATTTAACTGTCAGAGGTGAAATTCTTAGATTTGTTAAAGACGAACTACTGCGAAAGCATTTGCCAAGGATGTTTTCATTA
ATCAAGAACGAAAGTTAGGGGAATCGAAGAA-------------------------------------------------
--------------------------------------------------------------------------------
--------------------------------------------------------------------------------
--------------------------------------------------------------------------------
--------------------------------------------------------------------------------
--------------------------------------------------------------------------------
--------------------------------------------------------------------------------
--------------------------------------------------------------------------------
--------------------------------------------------------------------------------
--------------------------------------------------------------------------------
--------------------------------------------------------------------------------
---------------------------------------
>MZ078469_(Theileria_ovis,_Sudan,_Goat_)
--------------------------------------------------------------------------------
--------------------------------------------------------------------------------
--------------------------------------------------------------------------------
--------------------------------------------------------------------------------
--------------------------------------------------------------------------------
--------------------------------------------------------------------------------
--------------------------------------------------------------------------------
--------------------------------------------------------------------------------
----CGGCCTA--TGTCTTGTATTGGATGATGGGATTTAAACCTCTTCCAGAGTATCAATTGGAGGGCAAGTCTGGTGCC
AGCAGCCGCGGTAATTCCAGCTCCAATAGCGTATATTAAAATTGTTGCAGTTAAAAAGCTCGTAGTTGAATTTCTGCTGC
ATTGCTTTTGCTCCTTTACGAGTCTTTGCATTGTGGC---------TTATT-----------------TCGGACTTTGTT
TTACAATGTCCGGATGTTTACTTTGAGAAAATTAGAGTGCTCAAA-GCAGGCTTTCGCCTTGAATAGTTTAGCATGGAAT
AATAAAGTAGGACTTTGGTTCTATTTTGTTGGTTTTAGGTACCAAAGTAATGGTTAATAGGAACAGTTGGGGGCATTCGT
ATTTAACTGTCAGAGGTGAAATTCTTAGATTTGTTAAAGACGAACTACTGCGAAAGCATTTGCCAAGGATGTTTTCATTA
ATCAAGAACGAAAGTTAGGGGAATCGAAGA--------------------------------------------------
--------------------------------------------------------------------------------
--------------------------------------------------------------------------------
--------------------------------------------------------------------------------
--------------------------------------------------------------------------------
--------------------------------------------------------------------------------
--------------------------------------------------------------------------------
--------------------------------------------------------------------------------
--------------------------------------------------------------------------------
--------------------------------------------------------------------------------
--------------------------------------------------------------------------------
---------------------------------------
>MZ078474_(Theileria_ovis,_Saudi_Arabia,_Goat)
--------------------------------------------------------------------------------
--------------------------------------------------------------------------------
--------------------------------------------------------------------------------
--------------------------------------------------------------------------------
--------------------------------------------------------------------------------
--------------------------------------------------------------------------------
--------------------------------------------------------------------------------
-----------------------------------------------------------------------------AAC
GCCAATAGCGG--CATGAACCTCCCTTGATGGCAATTAGTTACCTCTTCAAAGTATCAATTGGAGGGCAAGTCTGGTGCC
AGCAGCCGCGGTAATTCCAGCTCCAATAGCGTATATTAAAATTGTTGCAGTTAAAAAGCTCGTAGTTGAATTTCTGCTGC
ATTGCTTTTGCTCCTTTACGAGTCTTTGCATTGTGGC---------TTATT-----------------TCGGACTTTGTT
TTACAATGTCCGGATGTTTACTTTGAGAAAATTAGAGTGCTCAAA-GCAGGCTTTCGCCTTGAATAGTTTAGCATGGAAT
AATAAAGTAGGACTTTGGTTCTATTTTGTTGGTTTTAGGTACCAAAGTAATGGTTAATAGGAACAGTTGGGGGCATTCGT
ATTTAACTGTCAGAGGTGAAATTCTTAGATTTGTTAAAGACGAACTACTGCGAAAGCATTTGCCAAGGATGTTTTCATTA
ATCAAGAACGAAAGTTAGGGGATCGAAGAA--------------------------------------------------
--------------------------------------------------------------------------------
--------------------------------------------------------------------------------
--------------------------------------------------------------------------------
--------------------------------------------------------------------------------
--------------------------------------------------------------------------------
--------------------------------------------------------------------------------
--------------------------------------------------------------------------------
--------------------------------------------------------------------------------
--------------------------------------------------------------------------------
--------------------------------------------------------------------------------
---------------------------------------
>MZ078468_(Theileria_ovis,_Sudan_Sheep)
--------------------------------------------------------------------------------
--------------------------------------------------------------------------------
--------------------------------------------------------------------------------
--------------------------------------------------------------------------------
--------------------------------------------------------------------------------
--------------------------------------------------------------------------------
--------------------------------------------------------------------------------
-------------------------------------------------------------------------------C
GGCCCTTATGT--CC-TTGCTATTGGATGATGGGATTTAAACCTCTTCCAGAGTATCAATTGGAGGGCAAGTCTGGTGCC
AGCAGCCGCGGTAATTCCAGCTCCAATAGCGTATATTAAAATTGTTGCAGTTAAAAAGCTCGTAGTTGAATTTCTGCTGC
ATTGCTTTTGCTCCTTTACGAGTCTTTGCATTGTGGC---------TTATT-----------------TCGGACTTTGTT
TTACAATGTCCGGATGTTTACTTTGAGAAAATTAGAGTGCTCAAA-GCAGGCTTTCGCCTTGAATAGTTTAGCATGGAAT
AATAAAGTAGGACTTTGGTTCTATTTTGTTGGTTTTAGGTACCAAAGTAATGGTTAATAGGAACAGTTGGGGGCATTCGT
ATTTAACTGTCAGAGGTGAAATTCTTAGATTTGTTAAAGACGAACTACTGCGAAAGCATTTGCCAAGGATGTTTTCATTA
ATCAAGAACGAAAGTTAGGGAAATCGAAAAA-------------------------------------------------
--------------------------------------------------------------------------------
--------------------------------------------------------------------------------
--------------------------------------------------------------------------------
--------------------------------------------------------------------------------
--------------------------------------------------------------------------------
--------------------------------------------------------------------------------
--------------------------------------------------------------------------------
--------------------------------------------------------------------------------
--------------------------------------------------------------------------------
--------------------------------------------------------------------------------
---------------------------------------
>MZ078464_(Theileria_ovis,_Sudan,_Goat_)
--------------------------------------------------------------------------------
--------------------------------------------------------------------------------
--------------------------------------------------------------------------------
--------------------------------------------------------------------------------
--------------------------------------------------------------------------------
--------------------------------------------------------------------------------
--------------------------------------------------------------------------------
---------------------------------------------------------------------------CGGGC
AATTGCGGCAT--TG-ATACCTCCGCATGATGGAGATTATACCTCTACCAGAGAATCAATTGGAGGGCAAGTCTGGTGCC
AGCAGCCGCGGTAATTCCAGCTCCAATAGCGTATATTAAAATTGTTGCAGTTAAAAAGCTCGTAGTTGAATTTCTGCTGC
ATTGCTTTTGCTCCTTTACGAGTCTTTGCATTGTGGC---------TTATT-----------------TCGGACTTTGTT
TTACAATGTCCGGATGTTTACTTTGAGAAAATTAGAGTGCTCAAA-GCAGGCTTTCGCCTTGAATAGTTTAGCATGGAAT
AATAAAGTAGGACTTTGGTTCTATTTTGTTGGTTTTAGGTACCAAAGTAATGGTTAATAGGAACAGTTGGGGGCATTCGT
ATTTAACTGTCAGAGGTGAAATTCTTAGATTTGTTAAAGACGAACTACTGCGAAAGCATTTGCCAAGGATGTTTTCATTA
ATCAAGAACGAAAGTTAGGGGATCGAAGAA--------------------------------------------------
--------------------------------------------------------------------------------
--------------------------------------------------------------------------------
--------------------------------------------------------------------------------
--------------------------------------------------------------------------------
--------------------------------------------------------------------------------
--------------------------------------------------------------------------------
--------------------------------------------------------------------------------
--------------------------------------------------------------------------------
--------------------------------------------------------------------------------
--------------------------------------------------------------------------------
---------------------------------------
>MZ078471_(Theileria_ovis,_Saudi_Arabia_Sheep)
--------------------------------------------------------------------------------
--------------------------------------------------------------------------------
--------------------------------------------------------------------------------
--------------------------------------------------------------------------------
--------------------------------------------------------------------------------
--------------------------------------------------------------------------------
--------------------------------------------------------------------------------
--------------------------------------------------------------------------------
--CGGGCCTAT--GT-CTTGTATTGGATGAT-GGGATTTAACCTCTTCCAGAGTATCAATTGGAGGGCAAGTCTGGTGCC
AGCAGCCGCGGTAATTCCAGCTCCAATAGCGTATATTAAAATTGTTGCAGTTAAAAAGCTCGTAGTTGAATTTCTGCTGC
ATTGCTTTTGCTCCTTTACGAGTCTTTGCATTGTGGC---------TTATT-----------------TCGGACTTTGTT
TTACAATGTCCGGATGTTTACTTTGAGAAAATTAGAGTGCTCAAA-GCAGGCTTTCGCCTTGAATAGTTTAGCATGGAAT
AATAAAGTAGGACTTTGGTTCTATTTTGTTGGTTTTAGGTACCAAAGTAATGGTTAATAGGAACAGTTGGGGGCATTCGT
ATTTAACTGTCAGAGGTGAAATTCTTAGATTTGTTAAAGACGAACTACTGCGAAAGCATTTGCCAAGGATGTTTTCATTA
ATCAAGAACGAAAGTTAGGGAATCGAAGAA--------------------------------------------------
--------------------------------------------------------------------------------
--------------------------------------------------------------------------------
--------------------------------------------------------------------------------
--------------------------------------------------------------------------------
--------------------------------------------------------------------------------
--------------------------------------------------------------------------------
--------------------------------------------------------------------------------
--------------------------------------------------------------------------------
--------------------------------------------------------------------------------
--------------------------------------------------------------------------------
---------------------------------------
>MZ078465_(Theileria_ovis,_Saudi_Arabia,_Goat)
--------------------------------------------------------------------------------
--------------------------------------------------------------------------------
--------------------------------------------------------------------------------
--------------------------------------------------------------------------------
--------------------------------------------------------------------------------
--------------------------------------------------------------------------------
--------------------------------------------------------------------------------
-------------------------------------------------------------------------------C
GGGCCCTTTTT--GT-CTTGTATTGGATGATGGGATTTAAACCTCTTCCAGAGTATCAATTGGAGGGCAAGTCTGGTGCC
AGCAGCCGCGGTAATTCCAGCTCCAATAGCGTATATTAAAATTGTTGCAGTTAAAAAGCTCGTAGTTGAATTTCTGCTGC
ATTGCTTTTGCTCCTTTACGAGTCTTTGCATTGTGGC---------TTATT-----------------TCGGACTTTGTT
TTACAATGTCCGGATGTTTACTTTGAGAAAATTAGAGTGCTCAAA-GCAGGCTTTCGCCTTGAATAGTTTAGCATGGAAT
AATAAAGTAGGACTTTGGTTCTATTTTGTTGGTTTTAGGTACCAAAGTAATGGTTAATAGGAACAGTTGGGGGCATTCGT
ATTTAACTGTCAGAGGTGAAATTCTTAGATTTGTTAAAGACGAACTACTGCGAAAGCATTTGCCAAGGATGTTTTCATTA
ATCAAGAACGAAAGTTAGGGAATCGAAGAAA-------------------------------------------------
--------------------------------------------------------------------------------
--------------------------------------------------------------------------------
--------------------------------------------------------------------------------
--------------------------------------------------------------------------------
--------------------------------------------------------------------------------
--------------------------------------------------------------------------------
--------------------------------------------------------------------------------
--------------------------------------------------------------------------------
--------------------------------------------------------------------------------
--------------------------------------------------------------------------------
---------------------------------------
>MW810474_(Theileria_sp.,_Turkey) Theileria sp. isolate 1 small subunit ribosomal RNA gene, partial sequence
--------------------------------------------------------------------------------
--------------------------------------------------------------------------------
--------------------------------------------------------------------------------
--------------------------------------------------------------------------------
--------------------------------------------------------------------------------
--------------------------------------------------------------------------------
--------------------------------------------------------------------------------
--------------------------------------------------------------------------------
--CTTAATGTC--TT-GTAATTGGAATGATGGGAATTTAAACCTCTTCCAGAGTATCAATTGGAGGGCAAGTCTGGTGCC
AGCAGCCGCGGTAATTCCAGCTCCAATAGCGTATATTAAAATTGTTGCAGTTAAAAAGCTCGTAGTTGAATTTCTGCTGC
ATTGCTTTTGCTCCTTTACGAGTCTTTGCATTGTGGC---------TTATT-----------------TCGGACTTTGTT
TTACAATGTCCGGATGTTTACTTTGAGAAAATTAGAGTGCTCAAA-GCAGGCTTTCGCCTTGAATAGTTTAGCATGGAAT
AATAAAGTAGGACTTTGGTTCTATTTTGTTGGTTTTAGGTACCAAAGTAATGGTTAATAGGAACAGTTGGGGGCATTCGT
ATTTAACTGTCAGAGGTGAAATTCTTAGATTTGTTAAAGACGAACTACTGCGAAAGCATTTGCCAAGGATGTTTTCATTA
ATCAAGAACGAAAGTTAGGGGATCGAA-----------------------------------------------------
--------------------------------------------------------------------------------
--------------------------------------------------------------------------------
--------------------------------------------------------------------------------
--------------------------------------------------------------------------------
--------------------------------------------------------------------------------
--------------------------------------------------------------------------------
--------------------------------------------------------------------------------
--------------------------------------------------------------------------------
--------------------------------------------------------------------------------
--------------------------------------------------------------------------------
---------------------------------------
>MT883778_(_Theileria_ovis,_Turkey) Theileria ovis isolate Erz_T672 small subunit ribosomal RNA gene, partial sequence
--------------------------------------------------------------------------------
--------------------------------------------------------------------------------
--------------------------------------------------------------------------------
--------------------------------------------------------------------------------
--------------------------------------------------------------------------------
--------------------------------------------------------------------------------
--------------------------------------------------------------------------------
--------------------------------------------------------------------------------
-------TGTC--TT-GTAATTGGAATGATGGGAATTTAAACCTCTTCCAGAGTATCAATTGGAGGGCAAGTCTGGTGCC
AGCAGCCGCGGTAATTCCAGCTCCAATAGCGTATATTAAAATTGTTGCAGTTAAAAAGCTCGTAGTTGAATTTCTGCTGC
ATTGCTTTTGCTCCTTTACGAGTCTTTGCATTGTGGC---------TTATT-----------------TCGGACTTTGTT
TTACAATGTCCGGATGTTTACTTTGAGAAAATTAGAGTGCTCAAA-GCAGGCTTTCGCCTTGAATAGTTTAGCATGGAAT
AATAAAGTAGGACTTTGGTTCTATTTTGTTGGTTTTAGGTACCAAAGTAATGGTTAATAGGAACAGTTGGGGGCATTCGT
ATTTAACTGTCAGAGGTGAAATTCTTAGATTTGTTAAAGACGAACTACTGCGAAAGCATTTGCCAAGGATGTTTTCATTA
ATCAAGAACGAAAGTTAGGGGATCGAA-----------------------------------------------------
--------------------------------------------------------------------------------
--------------------------------------------------------------------------------
--------------------------------------------------------------------------------
--------------------------------------------------------------------------------
--------------------------------------------------------------------------------
--------------------------------------------------------------------------------
--------------------------------------------------------------------------------
--------------------------------------------------------------------------------
--------------------------------------------------------------------------------
--------------------------------------------------------------------------------
---------------------------------------
>AY260173_(Theileria_cf.,Tanzania) Theileria cf. ovis G6 18S ribosomal RNA gene, partial sequence
--------------------------------------------------------------------------------
--------------------------------------------------------------------------------
--------------------------------------------------------------------------------
--------------------------------------------------------------------------------
--------------------------------------------------------------------------------
--------------------------------------------------------------------------------
--------------------------------------------------------------------------------
-------------------------------------------------------------------------------G
GGCTTAATGTC--TT-GTAATTGGAATGATGGGAATTTAAACCTCTTCCAGAGTATCAATTGGAGGGCAAGTCTGGTGCC
AGCAGCCGCGGTAATTCCAGCTCCAATAGCGTATATTAAAATTGTTGCAGTTAAAAAGCTCGTAGTTGAATTTCTGCTGC
ATTGCTTTTGCTCCTTTACGAGTCTTTGCATTGTGGC---------TTATT-----------------TCGGACTTTGTT
TTACAATGTCCGGATGTTTACTTTGAGAAAATTAGAGTGCTCAAA-GCAGGCTTTCGCCTTGAATAGTTTAGCATGGAAT
AATAAAGTAGGACTTTGGTTCTATTTTGTTGGTTTTAGGTACCAAAGTAATGGTTAATAGGAACAGTTGGGGGCATTCGT
ATTTAACTGTCAGAGGTGAAATTCTTAGATTTGTTAAAGACGAACTACTGCGAAAGCATTTGCCAAGGATGTTTTCATTA
ATCAAGAACGAAAGTTAGGGGATCGAAGA---------------------------------------------------
--------------------------------------------------------------------------------
--------------------------------------------------------------------------------
--------------------------------------------------------------------------------
--------------------------------------------------------------------------------
--------------------------------------------------------------------------------
--------------------------------------------------------------------------------
--------------------------------------------------------------------------------
--------------------------------------------------------------------------------
--------------------------------------------------------------------------------
--------------------------------------------------------------------------------
---------------------------------------
>MW735694_(Theileria_ovis,_Iraq) Theileria ovis strain DhAz-10-Baghdad small subunit ribosomal RNA gene, partial sequence
--------------------------------------------------------------------------------
--------------------------------------------------------------------------------
--------------------------------------------------------------------------------
--------------------------------------------------------------------------------
--------------------------------------------------------------------------------
--------------------------------------------------------------------------------
--------------------------------------------------------------------------------
--------------------------------------------------------------------------------
---------------------------------AATTTAAACCTCTTCCAGAGTATCAATTGGAGGGCAAGTCTGGTGCC
AGCAGCCGCGGTAATTCCAGCTCCAATAGCGTATATTAAAATTGTTGCAGTTAAAAAGCTCGTAGTTGAATTTCTGCTGC
ATTGCTTTTGCTCCTTTACGAGTCTTTGCATTGTGGC---------TTATT-----------------TCGGACTTTGTT
TTACAATGTCCGGATGTTTACTTTGAGAAAATTAGAGTGCTCAAA-GCAGGCTTTCGCCTTGAATAGTTTAGCATGGAAT
AATAAAGTAGGACTTTGGTTCTATTTTGTTGGTTTTAGGTACCAAAGTAATGGTTAATAGGAACAGTTGGGGGCATTCGT
ATTTAACTGTCAGAGGTGAAATTCTTAGATTTGTTAAAGACGAACTACTGCGAAAGCATTTGCCAAGGATGTTTTCATTA
ATCAAGAACGAAAGTTAGGGGATCGAAGA---------------------------------------------------
--------------------------------------------------------------------------------
--------------------------------------------------------------------------------
--------------------------------------------------------------------------------
--------------------------------------------------------------------------------
--------------------------------------------------------------------------------
--------------------------------------------------------------------------------
--------------------------------------------------------------------------------
--------------------------------------------------------------------------------
--------------------------------------------------------------------------------
--------------------------------------------------------------------------------
---------------------------------------
>MT733173_(Theileria_ovis,_Turkey) Theileria ovis isolate Erz_T1163 small subunit ribosomal RNA gene, partial sequence
--------------------------------------------------------------------------------
--------------------------------------------------------------------------------
--------------------------------------------------------------------------------
--------------------------------------------------------------------------------
--------------------------------------------------------------------------------
--------------------------------------------------------------------------------
--------------------------------------------------------------------------------
--------------------------------------------------------------------------------
-------------------------ATGATGGGAATTTAAACCTCTTCCAGAGTATCAATTGGAGGGCAAGTCTGGTGCC
AGCAGCCGCGGTAATTCCAGCTCCAATAGCGTATATTAAAATTGTTGCAGTTAAAAAGCTCGTAGTTGAATTTCTGCTGC
ATTGCTTTTGCTCCTTTACGAGTCTTTGCATTGTGGC---------TTATT-----------------TCGGACTTTGTT
TTACAATGTCCGGATGTTTACTTTGAGAAAATTAGAGTGCTCAAA-GCAGGCTTTCGCCTTGAATAGTTTAGCATGGAAT
AATAAAGTAGGACTTTGGTTCTATTTTGTTGGTTTTAGGTACCAAAGTAATGGTTAATAGGAACAGTTGGGGGCATTCGT
ATTTAACTGTCAGAGGTGAAATTCTTAGATTTGTTAAAGACGAACTACTGCGAAAGCATTTGCCAAGGATGTTTTCATTA
ATCAAGAACGAAAGTTAGGGGATCGAAGA---------------------------------------------------
--------------------------------------------------------------------------------
--------------------------------------------------------------------------------
--------------------------------------------------------------------------------
--------------------------------------------------------------------------------
--------------------------------------------------------------------------------
--------------------------------------------------------------------------------
--------------------------------------------------------------------------------
--------------------------------------------------------------------------------
--------------------------------------------------------------------------------
--------------------------------------------------------------------------------
---------------------------------------
>LC431545_(Theileria_equi,_Saudi_Arabia) Theileria equi KSA_D_Th1 gene for 18S ribosomal RNA, partial sequence
--------------------------------------------------------------------------------
--------------------------------------------------------------------------------
--------------------------------------------------------------------------------
--------------------------------------------------------TACCGTGCTAATTGTAGGGCTAAT
ACATGCTCGGGCTGTTTACAGTTGCG----------TTTATTAGACCTAAAACCTCCCCGCTTT--TGCGGTGTTTCGGT
GATTCATAATAAATTAGC--GAATCGCATGGCTTTGCCGGCGATGTATCATTCAAGTTTCTGACCTATCAGCTTTGGACG
GTAGGGTATTGGCCTACCGGGGCAACGACGGGTAACGGGGAATTAGGGTTCGATTCCGGAGAGGGAGCCTGAGAAACGGC
TACCACATCTAAGGAAGGCAGCAGGCGCGCAAATTACCCAATCCTGACACAGGGAGGTAGTGACAAGAAATAACAATACG
GGGCTTGAAGT--CTTGTAATTGGAATGATGGGAATTTAAACCCCTTCCAGAGTATCAATTGGAGGGCAAGTCTGGTGCC
AGCAGCCGCGGTAATTCCAGCTCCAATAGCGTATATTAAACTTGTTGCAGTTAAAAAGCTCGTAGTTGAATTTCTGCTGT
TTCGTTGACTGCGTTTGGCGTTTGTCATCGTTG-CGG---------CTTGG-----------------TTGGGTTTCGAT
TATTCGTTTCCCGGCGTTTACTTTGAGAAAATTAGAGTGCTTGAA-GCAGGCTTTTGCCTTGAATACTTTAGCATGGAAT
AACGGAGTAGGACTTTGGTTCTATTTTGTTGGTTTTAGGAGCCAGAGTAATGGTTAATAGGAACAGTTGGGGGCATTCGT
ATTTGACTGTCAGAGGTGAAATTCTTAGATTTGTCAAAGACGAACTACTGCGAAAGCATTTGCCAAGGATGTTTTCATTA
ATCAAGAACGAAAGTTAGGGGATCGAAGACGATCAGATACCGTCGTAGTCCTAACCATAAACGATGCCGACTAGAGATTG
GAGGTCGTCAGTTTGAACGACTCCTTCAGCACCTTGAGAGAAATCAAAGTCTTTGGGTTCTGGGGGGAGTATGGTCGCAA
GGCTGAAACTTAAAGGAATTGACGGAAGGGCACCACCA-GGCGTGGAGCCTGCGGCTTAATTTGACTCAACACGGGGAAA
CTCACCAGGTCCAGACAGAGGAAGGATTGACAGATTGATGGCTCTTTCTTGATTCTTTGGGTGGTGGTGCATGGCCGTTC
TTAGTTGGTGGAGTGATTTGTCTGGTTAATTCCGTTAACGAACGAGACCTTAACCTGCTAAATAGGGTGTGAGACTTGGT
T---------TCATTTCCGCTTCTTAGAGGGACTTTGCGGTCATAAATCGCAAGGAAGTTTAAGGCAATAACAGGTCTGT
GATGCCCTTAGATGTCCTGGGCTGCACGCGCGCTACACTGATGCATTCACTGAGTGTATCCTTG--GCTGAGAGGCTTGG
GT--AATCTTGAGTATGCATCGTGATGGGGATTGATTATTGTAATTCTTAATCATGAACGAGGAATGCCTAGTATGCGCA
AGTCATCAGCTTGTGCAGACTACGTCCCTGCCCTTTGTACACACCGCCCGTCGCTC------------------------
--------------------------------------------------------------------------------
--------------------------------------------------------------------------------
---------------------------------------
>FJ213586_(Theileria_mutans-like_2,_African_buffalo) Theileria mutans-like 2 (Syncerus caffer) 18S ribosomal RNA gene, partial sequence
--------------------------------------------------------------------------------
--------------------------------------------------------------------------------
-----------------------------------GATTAAGCCATGCATGTCTAAGTATAAGCTTTTATACGGTGAACC
TGCGAATGGCTCATTACAACAGTTATAGTTTATTTGATGTTCGTTTCTACATGGATAACCGTGCTAATTGTAGGGCTAAT
ACATGTTCGAGGCCCCCGG-GCCGCG----------TTTATTAGACCACAAACCAACCCCCCG-----GGT--TTACGGT
GATTCATAATAACC---T--GCGAA--TCGCGGCTCGCCGCGATGTATCATTCAAGTTTCTGACCTATCAGCTTTGGACG
GTAGGGTATTGGCCTACCGGGGCAACGACGGGTAACGGGGAATTAGGGTTCGATTCCGGAGAGGGAGCCTGAGAAACGGC
TACCACATCTAAGGAAGGCAGCAGGCGCGCAAATTACCCAATCCTGACACAGGGAGGTAGTGACAAGAAATAACAATACG
GGGCTCAATGC--CTTGTAATTGGAATGATGGGAATCTAAACCCCTTCCAGAGTATCAATTGGAGGGCAAGTCTGGTGCC
AGCAGCCGCGGTAATTCCAGCTCCAATAGCGTATATTAAAATTGTTGCAGTTAAAAAGCTCGTAGTTGAATTTCTGCCGC
CCCGACGAGACCCCACGGGCCCGA-------CGCTGC---------GGCTT-----------------ATTTCGGACTTG
CGTGCATCTCCGAATGTTTACTTTGAGAAAATTAGAGTGCTCAAA-GCAGGCCCTTGCCTTGAATACTTTAGCATGGAAT
AATAAAGTAGGACTTTGGTTCTATTTTGTTGGTTT--AGCACCAAAGTAATGGTTAATAGGAACAGTTGGGGGCATTCGT
ATTTAACTGTCAGAGGTGAAATTCTTAGATTTGTTAAAGACGAACCACTGCGAAAGCATTTGCCAAGGATGTTTTCATTA
ATCAAGAACGAAAGTTAGGGGATCGAAGACGATCAGATACCGTCGTAGTCCTAACCATAAACCATGCCGACTAGAGATTG
GAGGTCGTCAGTTTTTACGACTCCTTCAGCACCTTGAGAGAAATCAAAGTCTTTGGGTTCTGGGGGGAGTATGGTCGCAA
GGCTGAAACTTAAAGGAATTGACGGAAGGGCACCACCA-GGCGTGGAGCCTGCGGCTTAATTTGACTCAACACGGGGAAA
CTCACCAGGTCCAGACAAAGGAAGGATTGACAGATTGATAGCTCTTTCTTGATTCTTTGGGTGGTGGTGCATGGCCGTTC
TTAGTTGGTGGAGTGATTTGTCTGGTTAATTCCGTTAACGAACGAGACCTTAACCTGCTAAATAGGGTGCGGGAACAGGC
T-ACGCCGTCCCGCCACCGCTTCTTAGAGGGACTTTGCGGTTATAAATCGCAAGGAAGTTTAAGGCAATAACAGGTCTGT
GATGCCCTTAGATGTCCTGGGCTGCACGCGCGCTACACTGATGCGTTCATCGAGTTTATCCTTG--GCCGAGAGGCCCGG
GT--AATCTTTAGTACGCATCGTGATGGGGATCGATTATTGCAATTATTAATCGTGAACGAGGAATGCCTAGTATGCGCA
AGTCATCAGCTTGTGCAGATTACGTCCCTGCCCTTTGTACACACCGCCCGTCGCTCCTACCGATCGAGTGATCCGGTGAA
TTATTC--------------------------------------------------------------------------
--------------------------------------------------------------------------------
---------------------------------------
>FJ426369_(Theileria_annulata,_Italy) Theileria annulata isolate ITC01 18S ribosomal RNA gene, partial sequence
--------------------------------------------------------------------------------
-------------------------------------------------------------------------------G
GTTGATCCTGCCAGTAGTCATATGCTTGTCTTAAAGATTAAGCCATGCATGTCTAAGTATAAGCTTTTATATGGTGAAAC
TGCGAATGGCTCATTACAACAGTTATAGTTTATTTGATGTTCGTTTCTACATGGATAACCGTGCTAATTGTAGGGCTAAT
ACATGTTCGAGGCCATTTG-GCGGCG----------TTTATTAGACCTAAAACCAAACCGCTT-----GCGGTGTCCGGT
GATTCATAATAAATTTGC--GAATC--GTACT---CTGTACGATGTATCATTCAAGTTTCTGACCTATCAGCTTTGGACG
GTAGGGTATTGGCCTACCGGGGCAGCGACGGGTAACGGGGAATTAGGGTTCGATTCCGGAGAGGGAGCCTGAGAAACGGC
TACCACATCTAAGGAAGGCAGCAGGCGCGCAAATTACCCAATCCTGACACAGGGAGGTAGTGACAAGAAATAACAATACG
GGGCTTAAAGT--CTTGTAATTGGAATGATGGGAATTTAAACCTCTTCCAGAGTATCAATTGGAGGGCAAGTCTGGTGCC
AGCAGCCGCGGTAATTCCAGCTCCAATAGCGTATATTAAAATTGTTGCAGTTAAAAAGCTCGTAGTTGAATTTCTGCTGC
ATTGCTTGTGTCCCTCTGGGGTCTGTGCATGT--GGC---------T--TT-----------------TTTCGGACGGAG
TTTCTTTGTCTGAATGTTTACTTTGAGAAAATTAGAGTGCTCAAA-GCAGGCTTTCGCCTTGAATAGTTTAGCATGGAAT
AATAAAGTAGGACTTTGGTTCTATTTTGTTGGTTTTAGGTACCAAAGTAATGGTTAATAGGAACAGTTGGGGGCATTCGT
ATTTAACTGTCAGAGGTGAAATTCTTAGATTTGTTAAAGACGAACTACTGCGAAAGCATTTGCCAAGGATGTTTTCTTTA
ATCAAGAACGAAAGTTAGGGGATCGAAGACGATCAGATACCGTCGTACTCCTAACCATAAACTATGCCGACTAGAGATTG
CAGGTCGGGAGTTTTTACTACTCCTCCCGCACCCTGAGAGAAATCAAAGTCTTTGGGTTCTGGGGGGAGTATGGTCGCAA
GGCTGAAACTTAAAGGAATTGACGGAAGGGCACCACCA-GGCGTGGAGCCTGCGGCTTAATTTGACTCAACACGGGGAAA
CTCACCAGGTCCAGACAAAGGAAGGATTGACAGATTGATAGCTCTTTCTTGATTCTTTGGGTGGTGGTGCATGGCCGTTC
TTAGTTGGTGGAGTGATTTGTCTGGTTAATTCCGTTAACGAACGAGACCTTAACCTGCTAAATAGGGTACGGGAATAAGT
TTCTACTGTCCCGTTATCGCTTCTTAGAGGGACTTTGCGGTTATAAATCGCAAGGAAGTTTAAGGCAATAACAGGTCTGT
GATGCCCTTAGATGTCCTGGGCTGCACGCGCGCTACACTGATGCGTTCATCGAGTTTATCCTTG--GCCGAGAGGCCTGG
GT--AATCTTTAGTACGCATCGTGATGGGGATCGATTATTGCAATTGTTAATCGTGAACGAGGAATGCCTAGTATGCGCA
AGTCATCAGCTTGTGCAGATTACGTCCCTGCCCTTTGTACACACCGCCCGTCGCTCCTACCGATCGAGTGATCCGGTGAA
TTATTCGGACCGTGATGTTCCCGTCAG-GGAACGTCTAGGGAAGTTTTGTGAACCTTATCACTTAAAGGAAGGAGAAGTC
GTAACAAGGTTTCCGTAGGTGAACCTGCAGAAG-----------------------------------------------
---------------------------------------
>MF287931_(Theileria_annulata,_India) Theileria annulata isolate Orissa 3 18S ribosomal RNA gene, partial sequence
--------------------------------------------------------------------------------
--------------------------------------------------------------------------------
--------------------------------------------------------------------------------
--------------------------------------------------------------------------------
------------------G-GCGGCG----------TTTATTAGACCTAAAACCAAACCGCTT-----GCGGTGTCCGGT
GATTCATAATAAATATGC--GAATC--GTACT---CTGTACGATGTATCATTCAAGTTTCTGACCTATCAGCTTTGGACG
GTAGGGTATTGGCCTACCGGGGCAACGACGGGTAACGGGGAATTAGGGTTCGATTCCGGAGAGGGAGCCTGAGAAACGGC
TACCACATCTAAGGAAGGCAGCAGGCGCGCAAATTACCCAATCCTGACACAGGGAGGTAGTGACAAGAAATAACAATACG
GGGCTTAAAGT--CTTGTAATTGGAATGATGGGAATTTAAACCTCTTCCAGAGTATCAATTGGAGGGCAAGTCTGGTGCC
AGCAGCCGCGGTAATTCCAGCTCCAATAGCGTATATTAAAATTGTTGCAGTTAAAAAGCTCGTAGTTGAATTTCTGCTGC
ATTGCTTGTGTCCCTCTGGGGTCTGTGCATGT--GGC---------T--TT-----------------TTTCGGACGGAG
TTTCTTTGTCTGAATGTTTACTTTGAGAAAATTAGAGTGCTCAAA-GCAGGCTTTCGCCTTGAATAGTTTAGCATGGAAT
AATAAAGTAGGACTTTGGTTCTATTTTGTTGGTTTTAGGTACCAAAGTAATGGTTAATAGGAACAGTTGGGGACATTCGT
ATTTAACTGTCAGAGGTGAAATTCTTAGATTTGTTAAAGACGAACTACTGCGAAAGCATTTGCCAAGGATGTTTTCATTA
ATCAAGAACGAAAGTTAGGGGATCGAAGACGATCAGATACCGTCGTAGTCCTAACCATAAACTATGCCGACTAGAGATTG
GAGGTCGTCAGTTTTTACGACTCCTTCAGCACCTTGAGAGAAATCAAAGTCTTTGGGTTCTGGGGGGAGTATGGTCGCAA
GGCTGAAACTTAAAGGAATTGACGGAAGGGCACCACCAGGGCGTGGAGCCTGCGGCTTAATTTGACTCAACACGGGGAAA
CTCACCAGGTCCAGACAAAGGAAGGATTGACAGATTGATAGCTCTTTCTTGATTCTTTGGGTGGTGGTGCATGGCCGTTC
TTAGTTGGTGGAGTGATTTGTCTGGTTAATTCCGTTAACGAACGAGACCTTAACCTGCTAAATAGGGTACGCGAATAAGT
TTCTACTGTCCCGTTATCGCTTCTTAGAGGGACTTTGCGGTTATAAATCGCAAGGAAGTTTAAGGCAATAACAGGTCTGT
GATGCCCTTAGATGTCCTGGGCTGCACGCGCGCTACACTGATGCGTTCATCGAGTTTATCCTTG--GCCGAGAGGCCTGG
GT--AATCTTTAGTACGCATCGTGATGGGGATCGATTATTGCAATTGTTAATCGTGAACGAGGAATGCCTAGTATGCGCA
AGTCATCAGCTTGTGCAGATTACGTCCCTGCCCTCTGTACACACCGCCCGTCGCTCCTACCGATCGAGTGATCCGGTGAA
TTATTCGGACCGTGATGTTCCCGTCAG-GGAACGTCTAGGGAAGTTTTGTGAACCTTATCACTTAAAGGAAGGAGAAGTC
GTAACAAGG-----------------------------------------------------------------------
---------------------------------------
>KF429799_(Theileria_annulata,_Iran) Theileria annulata isolate Alb1 18S ribosomal RNA gene, complete sequence
GTGGATCTATCTCTCACAACTGGACACTGTCTATCCCTTATGTTCTACGAACTACGTGAATACATTCTTATCCCTTCCTA
CTAATCTCCTCCCCTATCCCATCCTTTTGGTGTCCGTCTGTTGATTGATTGGTATTTGGATATTTGTATATAGTAACCTG
GTTGATCCTGCCAGTAGTCATATGCTTGTCTTAAAGATTAAGCCATGCATGTCTAAGTATAAGCTTTTATATGGTGAAAC
TGCGAATGGCTCATTACAACAGTTATATTTTATTTGATGTTCGTTTCTACATGGATAACCGTGCTAATTGTAGGGCTAAT
ACATGTTCGAGGCCATTTG-GCGGCG----------TTTATTAGACCTAAAACCAAACCGCTT-----GCGGTGTCCGGT
GATTCATAATAAATATGC--GAATC--GTACT---CTGTACGATGTATCATTCAAGTTTCTGACCTATCAGCTTTGGACG
GTAGGGTATTGGCCTACCGGGGCAACGACGGGTAACGGGGAATTAGGGTTCGATTCCGGAGAGGGAGCCTGAGAAACGGC
TACCACATCTAAGGAAGGCAGCAGGCGCGCAAATTACCCAATCCTGACACAGGGAGGTAGTGACAAGAAATAACAATACG
GGGCTTAAAGT--CTTGTAATTGGAATGATGGGAATTTAAACCTCTTCCAGAGTATCAATTGGAGGGCAAGTCTGGTGCC
AGCAGCCGCGGTAATTCCAGCTCCAATAGCGTATATTAAAATTGTTGCAGTTAAAAAGCTCGTAGTTGAATTTCTGCTGC
ATTGCTTGTGTCCCTCTGGGGTCTGTGCATGT--GGC---------T--TT-----------------TTTCGGACGGAG
TTTCTTTGTCTGAATGTTTACTTTGAGAAAATTAGAGTGCTCAAA-GCAGGCTTTCGCCTTGAATAGTTTAGCATGGAAT
AATAAAGTAGGACTTTGGTTCTATTTTGTTGGTTTTAGGTACCAAAGTAATGGTTAATAGGAACAGTTGGGGGCATTCGT
ATTTAACTGTCAGAGGTGAAATTCTTAGATTTGTTAAAGACGAACTACTGCGAAAGCATTTGCCAAGGATGTTTTCATTA
ATCAAGAACGAAAGTTAGGGGATCGAAGACGATCAGATACCGTCGTAGTCCTAACCATAAACTATGCCGACTAGAGATTG
GAGGTCGTCAGTTTTTACGACTCCTTCAGCACCTTGAGAGAAATCAAAGTCTTTGGGTTCTGGGGGGAGTATGGTCGCAA
GGCTGAAACTTAAAGGAATTGACGGAAGGGCACCACCA-GGCGTGGAGCCTGCGGCTTAATTTGACTCAACACGGGGAAA
CTCACCAGGTCCAGACAAAGGAAGGATTGACAGATTGATAGCTCTTTCTTGATTCTTTGGGTGGTGGTGCATGGCCGTTC
TTAGTTGGTGGAGTGATTTGTCTGGTTAATTCCGTTAACGAACGAGACCTTAACCTGCTAAATAGGGTACGGGAATAAGT
TTCTACTGTCCCGTTATCGCTTCTTAGAGGGACTTTGCGGTTATAAATCGCAAGGAAGTTTAAGGCAATAACAGGTCTGT
GATGCCCTTAGATGTCCTGGGCTGCACGCGCGCTACACTGATGCGTTCATCGAGTTTATCCTTG--GCCGAGAGGCCTGG
GT--AATCTTTAGTACGCATCGTGATGGGGATCGATTATTGCAATTGTTAATCGTGAACGAGGAATGCCTAGTATGCGCA
AGTCATCAGCTTGTGCAGATTACGTCCCTGCCCTTTGTACACACCGCCCGTCGCTCCTACCGATCGAGTGATCCGGTGAA
TTATTCGGACCGTGATGTTCCCGTCAG-GGAACGTCTAGGGAAGTTTTGTGAACCTTATCACTTAAAGGAAGGAGAAGTC
GTAACAAGGTTTCCGTAGGTGAACCTGCGGAAGGATCATTCACATTTAAATTGAACCTTAGGGTTTTGTAACTCAGATAT
CTTTGGGTATTTGGGTTTGGGAGTTTACTCCATTCCCAA
>MH208641_(Theileria_orientalis,_China) Theileria orientalis voucher T_orien_T240 18S ribosomal RNA gene, partial sequence
--------------------------------------------------------------------------------
--------------------------------------------------------------------------------
--------------------------------------------------------------------------------
-----------------------TATAGTTTATTTGATGTTCGTTTTTACATGGATAACCGTGCTAATTGTAGGGCTAAT
ACATGTTCGAGACCTTCGG-GTGGCG----------TTTATTAGACCTAAAACCAAACCGATT-----TCGGTAACCGGT
GATTCATAATAAACTTGC--GAATC--GCA--TTATTTTGCGATGTATCATTCAAGTTTCTGACCTATCAGCTTTGGACG
GTAGGGTATTGGCCTACCGGGGCAGCGACGGGTAACGGGGAATTAGGGTTCGATTCCGGAGAGGGAGCCTGAGAAACGGC
TACCACATCTAAGGAAGGCAGCAGGCGCGCAAATTACCCAATCCTGACACAGGGAGGTAGTGACAAGAAATAACAATACG
GGGCTTAATGT--CTTGTAATTGGAATGATGGGAATTTAAACCTCTTCCAGAGTATCAATTGGAGGGCAAGTCTGGTGCC
AGCAGCCGCGGTAATTCCAGCTCCAATAGCGTATATTAAAATTGTTGCAGTTAAAAAGCTCGTAGTTGAATTTCTGCTGC
ATTACATATCTCTTGTTTGAGTTTGTTTT--TGTGGC---------TTATT-------------------TCGGTTTGAT
TTTTTCTTTCCGGATGATTACTTTGAGAAAATTAGAGTGCTCAAA-GCAGGCTTTTGCCTTGAATAGTTTAGCATGGAAT
AATAAAGTAGGACTTTGGTTCTATTTTGTTGGTTTTAGGTACCAAAGTAATGGTTAATAGGAACAGTTGGGGGCATTCGT
ATTTAACTGTCAGAGGTGAAATTCTTAGATTTGTTAAAGACGAACTACTGCGAAAGCATTTGCCAAGGATGTTTTCATTA
ATCAAGAACGAAAGTTAGGGGATCGAAGACGATCAGATACCGTCGTAGTCCTAACCATAAACTATGCCGACTAGAGATTG
GAGGTCGTCAGTTTTTACGACTCCTTCAGCACCTTGAGAGAAATCAAAGTCTTTGGGTTCTGGGGGGAGTATGGTCGCAA
GGCTGAAACTTAAAGGAATTGACGGAAGGGCACCACCA-GGCGTGGAGCCTGCGGCTTAATTTGACTCAACACGGGGAAA
CTCACCAGGTCCAGACAAAGGAAGGATTGACAGATTGATAGCTCTTTCTTGATTCTTTGGGTGGTGGTGCATGGCCGTTC
TTAGTTGGTGGAGTGATTTGTCTGGTTAATTCCGTTAACGAACGAGACCTTAACCTGCTAAATAGGATGCGGGAATAGAC
TTTTGTTGTCCCGTTATCGCTTCTTAGAGGGACTTTGCGGTTATAAATCGCAAGGAAGTTTAAGGCAATAACAGGTCTGT
GATGCCCTTAGATGTCCTGGGCCGCACGCGCGCTACACTGATGCGTTCATCGAGTTTATCCTTG--GCCGAGAGGCCCGG
GT--AATCTTTAGTACGCATCGTGATGGGGATCGATTATTGCAATTATTAATCGTGAACGAGGAATGCCTAGTATGCGCA
AGTCATCAGCTTGTGCAGATTACGTCCCTGCCCTTTGTACACACCGCCCGTCGCTCCTACCGATCGAGTGATCCGGTGAA
TTATTCGGACCGTGATGT--------------------------------------------------------------
--------------------------------------------------------------------------------
---------------------------------------
>AY735129_(Theileria_cervi,_USA) Theileria cervi isolate Wisconsin elk 3 clone 16 small subunit ribosomal RNA gene, complete sequence
--------------------------------------------------------------------------------
--------------------------------------------------------------------------AACCTG
GTTGATCCTGCCAGTAGTCATATGCTTGTCTTAAAGATTAAGCCATGCATGTCTAAGTATAAGCTTTTATATGGTGAAAC
TGCGAATGGCTCATTACAACAGTTATAGTTTATTTGATGTTCGTTTTTACATGGATAACCGTGCTAATTGTAGGGCTAAT
ACATGTTCGAGGCCTTCGG-GCGGCG----------TTTATTAGACCTAAAACCAAACCGCTT-----GCGGTGTACGGT
GATTCATAATAAACTTGC--GAATC--GCGGCTTCGGCTGCGATGTATCATTCAAGTTTCTGACCTATCAGCTTTGGACG
GTAGGGTATTGGCCTACCGGGGCAACGACGGGTAACGGGGAATTAGGGTTCGATTCCGGAGAGGGAGCCTGAGAAACGGC
TACCACATCTAAGGAAGGCAGCAGGCGCGCAAATTACCCAATCCTGACACAGGGAGGTAGTGACAAGAAATAACAATACG
GGGCTTAATGT--CTTGTAATTGGAATGATGGGAATTTAAACCTCTTCCAGAGTATCAATTGGAGGGCAAGTCTGGTGCC
AGCAGCCGCGGTAATTCCAGCTCCAATAGCGTATATTAAAATTGTTGCAGTTAAAAAGCTCGTAGTTGAATTTCTGCTGC
TCCGCATTTTCCCTTTGAGGGGTTTTTGCGCTGTGGC---------TTATT-----------------TCGGACTGTGTT
ATGCACTGTCCGGATGTTTACTTTGAGAAAATTAGAGTGCTCAAA-GCAGGCTTTTGCCTTGAATAGTTTAGCATGGAAT
AATAAAGTAGGACTTTGGTTCTATTTTGTTGGTTTTAGGTACCAAAGTAATGGTTAATAGGAACAGTTGGGGGCATTCGT
ATTTAACTGTCAGAGGTGAAATTCTTAGATTTGTTAAAGACGAACTACTGCGAAAGCATTTGCCAAGGATGTTTTCATTA
ATCAAGAACGAAAGTTAGGGGATCGAAGACGATCAGATACCGTCGTAGTCCTAACCATAAACTATGCCGACTAGAGATTG
GAGGTCGTCAGTTTTTACGACTCCTTCAGCACCTTGAGAGAAATCAAAGTCTTTGGGTTCTGGGGGGAGTATGGTCGCAA
GGCTGAAACTTAAAGGAATTGACGGAAGGGCACCACCA-GGCGTGGAGCCTGCGGCTTAATTTGACTCAACACGGGGAAA
CTCACCAGGTCCAGACAAAGGAAGGATTGACAGATTGATAGCTCTTTCTTGATTCTTTGGGTGGTGGTGCATGGCCGTTC
TTAGTTGGTGGAGTGATTTGTCTGGTTAATTCCGTTAACGAACGAGACCTTAACCTGCTAAATAGGGTACGGGAATAGGC
TTCGGCTGTCCCGTGATCGCTTCTTAGAGGGACTTTGCGGTTATAAATCGCAAGGAAGTTTAAGGCAATAACAGGTCTGT
GATGCCCTTAGATGTCCTGGGCTGCACGCGCGCTACACTGATGCGTTCATCGAGTTTATCCTTG--GCCGAGAGGCCTGG
GT--AATCTTTAGTACGCATCGTGATGGGGATCGATTATTGCAATTATTAATCGTGAACGAGGAATGCCTAGTATGCGCA
AGTCACCAGCTTGTGCAGATTACGTCCCTGCCCTTTGTACACACCGCCCGTCGCTCCTACCGATCGAGTGATCCGGTGAA
TTATTCGGACCGTGATGTTCCCGTCAG-GGAACGTCTAGGGAAGTTTTGTGAACCTTATCACTTAAAGGAAGGAGAAGTC
GTAACAAGGTTTCCGTAGGTGAACCTGCAGAAGGATC-------------------------------------------
---------------------------------------
