# Supplementary material for: Identification of Theileria spp. in sheep and goats from Jeddah, Saudi Arabia, using molecular techniques
Source: PeerJ. 2021 Dec 10;9:e12596. doi: 10.7717/peerj.12596 (PMC8667737; doi:10.7717/peerj.12596)
Supplement: Supplemental Information 1 [file peerj-09-12596-s001.zip › supplementary material/MSA.nex]

#NEXUS
begin taxa;
	dimensions ntax=25;
	taxlabels
	'U12138.1__Toxoplasma_gondii_'[&strain="S48",db_xref="taxon:5811","%GC"=45.5%,Organism="Toxoplasma gondii",Description="Toxoplasma gondii S48 18S rRNA gene, partial sequence",Modified=Fri Jun 18 12:09:34 AST 2021,GID="595471","Genetic Code"="Standard",Taxonomy="Eukaryota; Sar; Alveolata; Apicomplexa; Conoidasida; Coccidia; Eucoccidiorida; Eimeriorina; Sarcocystidae; Toxoplasma",Accession="U12138.1",Topology="linear",dev_stage="tachyzoite",Created=Wed Dec 07 00:00:00 AST 1994,URN="urn:local:.:gp-dbk87jr","Molecule Type"="DNA"]
	MZ078475__Theileria_ovis__Somalia__Sheep_[&"MQ%"=13.7%,Ambiguities=0,"LQ%"=6.3%,"%GC"=39.4%,Description="",Modified=Mon May 03 20:29:04 AST 2021,"Path (Imported From)"="/Users/isra/Dropbox/work/Teaching/Dr. Dina/Dr.Muslima/Data/AllData",Bin="<html><head><2></head><b><font color='#E9A02D'>Medium</font></b></html>",Post-Trim=432,Topology="linear","Filename (Imported From)"="246_seq_005_C07.ab1","Trim Parameters"="Error probability: 0.05",Created=Mon Jul 16 23:16:36 AST 2007,URN="urn:local:.:1x-dbpb69m","Failed Binning Fields"="HQ%","HQ%"=80.1%,"Molecule Type"="DNA"]
	MZ078472__Theileria_ovis__Somalia__Sheep_[&"MQ%"=47.8%,Ambiguities=0,"LQ%"=2.3%,"%GC"=39.0%,Description="",Modified=Mon May 03 20:29:10 AST 2021,"Path (Imported From)"="/Users/isra/Dropbox/work/Teaching/Dr. Dina/Dr.Muslima/Data/DR.ROWIDA_SEQ/New Folder (2)",Bin="<html><head><1></head><b><font color='#C13D26'>Low</font></b></html>",Post-Trim=437,Topology="linear","Filename (Imported From)"="145_seq_005_C03.ab1","Trim Parameters"="Error probability: 0.05",Created=Sun Jul 15 04:01:14 AST 2007,URN="urn:local:.:m1-dbkihca","Failed Binning Fields"="HQ%","HQ%"=49.9%,"Molecule Type"="DNA"]
	MZ078466__Theileria_ovis__Saudi_Arabia_Sheep_[&"MQ%"=5.7%,Ambiguities=0,"LQ%"=0.2%,"%GC"=38.4%,Description="",Modified=Mon May 03 20:29:27 AST 2021,"Path (Imported From)"="/Users/isra/Dropbox/work/Teaching/Dr. Dina/Dr.Muslima/Data/AllData",Bin="<html><head><3></head><b><font color='#49993F'>High</font></b></html>",Post-Trim=436,Topology="linear","Filename (Imported From)"="61_seq_001_A05.ab1","Trim Parameters"="Error probability: 0.05",Created=Tue Jul 10 00:31:44 AST 2007,URN="urn:local:.:6k-dbfh15j","HQ%"=94.0%,"Molecule Type"="DNA"]
	MZ078470__Theileria_ovis__Somalia__Goat_[&"MQ%"=4.6%,Ambiguities=0,"LQ%"=0.5%,"%GC"=38.8%,Description="",Modified=Mon May 03 20:27:12 AST 2021,"Path (Imported From)"="/Users/isra/Dropbox/work/Teaching/Dr. Dina/Dr.Muslima/Data/AllData",Bin="<html><head><3></head><b><font color='#49993F'>High</font></b></html>",Post-Trim=437,Topology="linear","Filename (Imported From)"="109_seq_010_E06.ab1","Trim Parameters"="Error probability: 0.05",Created=Tue Jul 10 00:31:46 AST 2007,URN="urn:local:.:27-dbfeaks","HQ%"=95.0%,"Molecule Type"="DNA"]
	MZ078467__Theileria_ovis__Sudan_Sheep_[&"MQ%"=6.7%,Ambiguities=0,"LQ%"=0.5%,"%GC"=38.8%,Description="",Modified=Mon May 03 20:29:23 AST 2021,"Path (Imported From)"="/Users/isra/Dropbox/work/Teaching/Dr. Dina/Dr.Muslima/Data/AllData",Bin="<html><head><3></head><b><font color='#49993F'>High</font></b></html>",Post-Trim=436,Topology="linear","Filename (Imported From)"="66_seq_003_B05.ab1","Trim Parameters"="Error probability: 0.05",Created=Tue Jul 10 00:31:46 AST 2007,URN="urn:local:.:6l-dbfh15j","HQ%"=92.9%,"Molecule Type"="DNA"]
	MZ078473__Theileria_ovis__Somalia__Goat_[&"MQ%"=6.4%,Ambiguities=0,"LQ%"=0.2%,"%GC"=39.0%,Description="",Modified=Mon May 03 20:27:18 AST 2021,"Path (Imported From)"="/Users/isra/Dropbox/work/Teaching/Dr. Dina/Dr.Muslima/Data/DR.ROWIDA_SEQ/New Folder (2)",Bin="<html><head><3></head><b><font color='#49993F'>High</font></b></html>",Post-Trim=437,Topology="linear","Filename (Imported From)"="152_seq_011_F03.ab1","Trim Parameters"="Error probability: 0.05",Created=Sun Jul 15 04:01:14 AST 2007,URN="urn:local:.:t-dbpanzu","HQ%"=93.4%,"Molecule Type"="DNA"]
	MZ078469__Theileria_ovis__Sudan__Goat__[&"MQ%"=5.3%,Ambiguities=0,"LQ%"=0.2%,"%GC"=39.2%,Description="",Modified=Mon May 03 20:27:36 AST 2021,"Path (Imported From)"="/Users/isra/Dropbox/work/Teaching/Dr. Dina/Dr.Muslima/Data/AllData",Bin="<html><head><3></head><b><font color='#49993F'>High</font></b></html>",Post-Trim=437,Topology="linear","Filename (Imported From)"="107_seq_008_D06.ab1","Trim Parameters"="Error probability: 0.05",Created=Tue Jul 10 00:31:46 AST 2007,URN="urn:local:.:1v-dbfe9rc","HQ%"=94.5%,"Molecule Type"="DNA"]
	MZ078474__Theileria_ovis__Saudi_Arabia__Goat_[&"MQ%"=12.5%,Ambiguities=0,"LQ%"=0.2%,"%GC"=39.5%,Description="",Modified=Mon May 03 20:25:40 AST 2021,"Path (Imported From)"="/Users/isra/Dropbox/work/Teaching/Dr. Dina/Dr.Muslima/Data/AllData",Bin="<html><head><2></head><b><font color='#E9A02D'>Medium</font></b></html>",Post-Trim=416,Topology="linear","Filename (Imported From)"="226_seq_005_C05.ab1","Trim Parameters"="Error probability: 0.05",Created=Mon Jul 16 06:33:52 AST 2007,URN="urn:local:.:19-dbpay3h","Failed Binning Fields"="HQ%","HQ%"=87.3%,"Molecule Type"="DNA"]
	MZ078468__Theileria_ovis__Sudan_Sheep_[&"MQ%"=9.2%,Ambiguities=0,"LQ%"=0.7%,"%GC"=39.0%,Description="",Modified=Mon May 03 20:29:19 AST 2021,"Path (Imported From)"="/Users/isra/Dropbox/work/Teaching/Dr. Dina/Dr.Muslima/Data/AllData",Bin="<html><head><3></head><b><font color='#49993F'>High</font></b></html>",Post-Trim=434,Topology="linear","Filename (Imported From)"="101_seq_015_H05.ab1","Trim Parameters"="Error probability: 0.05",Created=Tue Jul 10 00:31:46 AST 2007,URN="urn:local:.:1p-dbpb3q1","HQ%"=90.1%,"Molecule Type"="DNA"]
	MZ078464__Theileria_ovis__Sudan__Goat__[&"MQ%"=45.9%,Ambiguities=0,"LQ%"=4.0%,"%GC"=40.0%,Description="",Modified=Mon May 03 20:27:40 AST 2021,"Path (Imported From)"="/Users/isra/Dropbox/work/Teaching/Dr. Dina/Dr.Muslima/Data/AllData",Bin="<html><head><1></head><b><font color='#C13D26'>Low</font></b></html>",Post-Trim=429,Topology="linear","Filename (Imported From)"="17_seq_011_F01.ab1","Trim Parameters"="Error probability: 0.05",Created=Mon Jul 16 04:42:02 AST 2007,URN="urn:local:.:11-dbpauab","Failed Binning Fields"="HQ%","HQ%"=50.1%,"Molecule Type"="DNA"]
	MZ078471__Theileria_ovis__Saudi_Arabia_Sheep_[&"MQ%"=10.1%,Ambiguities=0,"LQ%"=2.3%,"%GC"=39.2%,Description="",Modified=Mon May 03 20:29:14 AST 2021,"Path (Imported From)"="/Users/isra/Dropbox/work/Teaching/Dr. Dina/Dr.Muslima/Data/AllData",Bin="<html><head><2></head><b><font color='#E9A02D'>Medium</font></b></html>",Post-Trim=435,Topology="linear","Filename (Imported From)"="128_seq_002_A02.ab1","Trim Parameters"="Error probability: 0.05",Created=Sun Jul 15 04:03:58 AST 2007,URN="urn:local:.:1h-dbpb10j","Failed Binning Fields"="HQ%","HQ%"=87.6%,"Molecule Type"="DNA"]
	MZ078465__Theileria_ovis__Saudi_Arabia__Goat_[&"MQ%"=11.8%,Ambiguities=0,"LQ%"=1.1%,"%GC"=39.0%,Description="",Modified=Mon May 03 20:26:55 AST 2021,"Path (Imported From)"="/Users/isra/Dropbox/work/Teaching/Dr. Dina/Dr.Muslima/Data/AllData",Bin="<html><head><2></head><b><font color='#E9A02D'>Medium</font></b></html>",Post-Trim=448,Topology="linear","Filename (Imported From)"="57_seq_014_G04.ab1","Trim Parameters"="Error probability: 0.05",Created=Tue Jul 10 00:31:44 AST 2007,URN="urn:local:.:lt-dbkicjx","Failed Binning Fields"="HQ%","HQ%"=87.1%,"Molecule Type"="DNA"]
	'MW810474__Theileria_sp.__Turkey_'[&"Query start"=6,"%GC"=38.3%,Description="Theileria sp. isolate 1 small subunit ribosomal RNA gene, partial sequence",Modified=Sun May 02 19:55:26 AST 2021,Query="101_seq_015_H05.ab1","Query end"=479,"Mean Coverage"=2.0,"Hit end"=765,Created=Fri Apr 23 17:16:29 AST 2021,Bit-Score=832.113,URN="urn:local:.:7q-da9gxsd","Max Sequence Length"=475,Database="nr","Free end gaps"=true,"Ref Seq Length"=0,"# Nucleotides"=949,"# Nucleotide Sequences With Mates"=0,"% Pairwise Identity"=98.3%,Organism="Theileria sp.","E Value"=0,Accession="MW810474","Hit start"=291,"Original Query Frame"="1","Query coverage"=98.34%,"% Identical Sites"=98.3%,Grade=98.3%,Topology="linear","Ref Seq Index"=-1,"# Sequences"=2,"Ref Seq Name"="","Min Sequence Length"=474,"Molecule Type"="DNA"]
	MT883778___Theileria_ovis__Turkey_[&"Query start"=10,"%GC"=38.5%,Description="Theileria ovis isolate Erz_T672 small subunit ribosomal RNA gene, partial sequence",Modified=Sun May 02 19:54:50 AST 2021,Query="101_seq_015_H05.ab1","Query end"=479,"Mean Coverage"=2.0,"Hit end"=470,Created=Fri Apr 23 17:16:30 AST 2021,Bit-Score=830.266,URN="urn:local:.:j3-dbk9xru","Max Sequence Length"=470,Database="nr","Free end gaps"=true,"Ref Seq Length"=0,"# Nucleotides"=940,"# Nucleotide Sequences With Mates"=0,"% Pairwise Identity"=98.5%,Organism="Theileria ovis","E Value"=0,Accession="MT883778","Hit start"=1,"Original Query Frame"="1","Query coverage"=97.51%,"% Identical Sites"=98.5%,Grade=98.0%,Topology="linear","Ref Seq Index"=-1,"# Sequences"=2,"Ref Seq Name"="","Min Sequence Length"=470,"Molecule Type"="DNA"]
	'AY260173__Theileria_cf._Tanzania_'[&"Query start"=2,"%GC"=38.8%,Description="Theileria cf. ovis G6 18S ribosomal RNA gene, partial sequence",Modified=Sun May 02 19:49:34 AST 2021,Query="150_seq_007_D03.ab1","Query end"=480,"Mean Coverage"=2.0,"Hit end"=946,Created=Sat Apr 24 14:38:07 AST 2021,Bit-Score=857.966,URN="urn:local:.:i1-dbk96ei","Max Sequence Length"=480,Database="nr","Free end gaps"=true,"Ref Seq Length"=0,"# Nucleotides"=959,"# Nucleotide Sequences With Mates"=0,"% Pairwise Identity"=99.0%,Organism="Theileria cf.","E Value"=0,Accession="AY260173","Hit start"=467,"Original Query Frame"="1","Query coverage"=99.38%,"% Identical Sites"=99.0%,Grade=99.2%,Topology="linear","Ref Seq Index"=-1,"# Sequences"=2,"Ref Seq Name"="","Min Sequence Length"=479,"Molecule Type"="DNA"]
	MW735694__Theileria_ovis__Iraq_[&"Query start"=37,"%GC"=38.5%,Description="Theileria ovis strain DhAz-10-Baghdad small subunit ribosomal RNA gene, partial sequence",Modified=Sun May 02 19:55:06 AST 2021,Query="275_seq_013_G03.ab1","Query end"=483,"Mean Coverage"=2.0,"Hit end"=527,Created=Sat Apr 24 14:52:55 AST 2021,Bit-Score=800.72,URN="urn:local:.:hp-dbk93pn","Max Sequence Length"=449,Database="nr","Free end gaps"=true,"Ref Seq Length"=0,"# Nucleotides"=896,"# Nucleotide Sequences With Mates"=0,"% Pairwise Identity"=98.9%,Organism="Theileria ovis","E Value"=0,Accession="MW735694","Hit start"=79,"Original Query Frame"="1","Query coverage"=91.79%,"% Identical Sites"=98.9%,Grade=95.3%,Topology="linear","Ref Seq Index"=-1,"# Sequences"=2,"Ref Seq Name"="","Min Sequence Length"=447,"Molecule Type"="DNA"]
	MT733173__Theileria_ovis__Turkey_[&"Query start"=27,"%GC"=38.7%,Description="Theileria ovis isolate Erz_T1163 small subunit ribosomal RNA gene, partial sequence",Modified=Sun May 02 19:54:17 AST 2021,Query="289_seq_011_F05.ab1","Query end"=483,"Mean Coverage"=2.0,"Hit end"=472,Created=Sat Apr 24 14:55:18 AST 2021,Bit-Score=833.959,URN="urn:local:.:im-dbk9pt1","Max Sequence Length"=457,Database="nr","Free end gaps"=true,"Ref Seq Length"=0,"# Nucleotides"=914,"# Nucleotide Sequences With Mates"=0,"% Pairwise Identity"=99.6%,Organism="Theileria ovis","E Value"=0,Accession="MT733173","Hit start"=16,"Original Query Frame"="1","Query coverage"=94.03%,"% Identical Sites"=99.6%,Grade=96.8%,Topology="linear","Ref Seq Index"=-1,"# Sequences"=2,"Ref Seq Name"="","Min Sequence Length"=457,"Molecule Type"="DNA"]
	LC431545__Theileria_equi__Saudi_Arabia_[&country="Saudi Arabia",db_xref="taxon:5872",collection_date="2018-05-07","%GC"=46.6%,Organism="Theileria equi",Description="Theileria equi KSA_D_Th1 gene for 18S ribosomal RNA, partial sequence",Modified=Sun May 02 19:53:02 AST 2021,GID="1538558444","Genetic Code"="Standard",Taxonomy="Eukaryota; Sar; Alveolata; Apicomplexa; Aconoidasida; Piroplasmida; Theileriidae; Theileria",Accession="LC431545.1",PCR_primers="fwd_name: BTHF, fwd_seq: gtgaaactgcgaatggctcattac, rev_name: BTHR, rev_seq: aagtgataaggttcacaaaacttccc",Topology="linear",Created=Tue Dec 18 00:00:00 AST 2018,URN="urn:local:.:k3-dbkac5e",isolate="KSA_D_Th1",host="Canis lupus familiaris","Molecule Type"="DNA",isolation_source="dog blood"]
	FJ213586__Theileria_mutans_like_2__African_buffalo_[&db_xref="taxon:565067","%GC"=47.7%,Organism="Theileria cf. mutans 2 (Syncerus caffer)",Description="Theileria mutans-like 2 (Syncerus caffer) 18S ribosomal RNA gene, partial sequence",Modified=Sun May 02 19:51:26 AST 2021,GID="208659510","Genetic Code"="Standard",Taxonomy="Eukaryota; Sar; Alveolata; Apicomplexa; Aconoidasida; Piroplasmida; Theileriidae; Theileria",Accession="FJ213586.1","Common Name"="Syncerus caffer",Topology="linear",Created=Sat Oct 11 00:00:00 AST 2008,URN="urn:local:.:kj-dbkaolx",host="Syncerus caffer (African buffalo)","Molecule Type"="DNA"]
	FJ426369__Theileria_annulata__Italy_[&country="Italy",db_xref="taxon:5874","%GC"=45.3%,Organism="Theileria annulata",Description="Theileria annulata isolate ITC01 18S ribosomal RNA gene, partial sequence",Modified=Sun May 02 19:52:00 AST 2021,GID="237860003","Genetic Code"="Standard",Taxonomy="Eukaryota; Sar; Alveolata; Apicomplexa; Aconoidasida; Piroplasmida; Theileriidae; Theileria",Accession="FJ426369.1",Topology="linear",Created=Fri May 22 00:00:00 AST 2009,URN="urn:local:.:jo-dbka4jo",isolate="ITC01",host="cattle","Molecule Type"="DNA",isolation_source="blood"]
	MF287931__Theileria_annulata__India_[&db_xref="taxon:5874","%GC"=45.9%,Organism="Theileria annulata",Description="Theileria annulata isolate Orissa 3 18S ribosomal RNA gene, partial sequence",Modified=Sun May 02 19:53:39 AST 2021,GID="1327756356","Genetic Code"="Standard",Taxonomy="Eukaryota; Sar; Alveolata; Apicomplexa; Aconoidasida; Piroplasmida; Theileriidae; Theileria",Accession="MF287931.1",Topology="linear",Created=Wed Jan 17 00:00:00 AST 2018,URN="urn:local:.:je-dbka28m",isolate="Orissa 3","Molecule Type"="DNA"]
	KF429799__Theileria_annulata__Iran_[&country="Iran: Alborz",note="field isolate",db_xref="taxon:5874",collection_date="09-May-2012","%GC"=44.3%,Organism="Theileria annulata",Description="Theileria annulata isolate Alb1 18S ribosomal RNA gene, complete sequence",Modified=Sun May 02 19:52:29 AST 2021,GID="527290803","Genetic Code"="Standard",Taxonomy="Eukaryota; Sar; Alveolata; Apicomplexa; Aconoidasida; Piroplasmida; Theileriidae; Theileria",Accession="KF429799.1",Topology="linear",Created=Wed Jul 31 00:00:00 AST 2013,URN="urn:local:.:jd-dbka28m",isolate="Alb1",host="cattle","Molecule Type"="DNA",isolation_source="blood"]
	MH208641__Theileria_orientalis__China_[&country="China",db_xref="taxon:68886",collection_date="14-Sep-2014","%GC"=44.5%,Organism="Theileria orientalis",Description="Theileria orientalis voucher T_orien_T240 18S ribosomal RNA gene, partial sequence",Modified=Sun May 02 19:54:04 AST 2021,GID="1463934553","Genetic Code"="Standard",Taxonomy="Eukaryota; Sar; Alveolata; Apicomplexa; Aconoidasida; Piroplasmida; Theileriidae; Theileria",Accession="MH208641.1",Topology="linear",Created=Tue Dec 31 00:00:00 AST 2019,URN="urn:local:.:jv-dbka86d",specimen_voucher="T_orien_T240",host="Rhipicephalus microplus","Molecule Type"="DNA"]
	AY735129__Theileria_cervi__USA_[&country="USA",db_xref="taxon:72148","%GC"=45.7%,Organism="Theileria cervi",Description="Theileria cervi isolate Wisconsin elk 3 clone 16 small subunit ribosomal RNA gene, complete sequence",Modified=Sun May 02 19:50:21 AST 2021,GID="56549740","Genetic Code"="Standard",Taxonomy="Eukaryota; Sar; Alveolata; Apicomplexa; Aconoidasida; Piroplasmida; Theileriidae; Theileria",Accession="AY735129.1",Topology="linear",Created=Wed Aug 31 00:00:00 AST 2005,URN="urn:local:.:kb-dbkalf0",isolate="Wisconsin elk 3",clone="16",host="elk","Molecule Type"="DNA",isolation_source="elk blood"]
;
end;

begin characters;
	dimensions nchar=2039;
	format datatype=dna missing=? gap=-;
	matrix
	'U12138.1__Toxoplasma_gondii_'	----------------------------------------------------------------------------------------------------------------------------------------------------------------------------AGTAGTCATATGCTTGTCTTAAAGATTAAGCCATGCATGTCTAAGTATAAGCTTTTATACGGCTAAACTGCGAATGGCTCATTAAAACAGTTATAGTTTATTTGATGGTCTTTACTACATGGATAACCGTGGTAATTCTATGGCTAATACATGCGCACATGCCTCTTCCCCTGGAAGGGCAGTGTTTATTAGATACAGAACCAACCCACCTTCCGGTGGTCCTCAGGTGATTCATAGTAACCGAACGGATCGCGTTGACTTCGGTCTGCGACGGATCATTCAAGTTTCTGACCTATCAGCTTTCGACGGTACTGTATTGGACTACCGTGGCAGTGACGGGTAACGGGGAATTAGGGTTCGATTCCGGAGAGGGAGCCTGAGAAACGGCTACCACATCTAAGGAAGGCAGCAGGCGCGCAAATTACCCAATCCTGATTCAGGGAGGTAGTGACAAGAAATAACAACACTGGAAATTTCATTTCTAGTGATTGGAATGATAGGAATCCAAACCCCTTTCAGAGTAACAATTGGAGGGCAAGTCTGGTGCCAGCAGCCGCGGTAATTCCAGCTCCAATAGCGTATATTAAAGTTGTTGCAGTTAAAAAGCTCGTAGTTGGATTTCTGCTGGAAGCAGCCAGTCCGCCCTCAGGGGTGTGCACTTGGTGAATTCTAGCATCCTTCTGGATTTCTCCACACTTCATTGTGTGGAGTTTTTTCCAGGACTTTTACTTTGAGAAAATTAGAGTGTTTCAAGCAGGCTTGTCGCCTTGAATACTGCAGCATGGAATAATAAGATAGGATTTCGGCCCTATTTTGTTGGTTTCTAGGACTGAAGTAATGATTAATAGGGACGGTTGGGGGCATTCGTATTTAACTGTCAGAGGTGAAATTCTTAGATTTGTTAAAGACGAACTACTGCGAAAGCATTTGCCAAAGATGTTTTCATTAATCAAGAACGAAAGTTAGGGGCTCGAAGACGATCAGATACCGTCGTAGTCTTAACCATAAACTATGCCGACTAGAGATAGGAAAACGTCATGCTTGAC---TTCTCCTGCACCTTATGAGAAATCAAAGTCTTTGGGTTCTGGGGGGAGTATGGTCGCAAGGCTGAAACTTAAAGGAATTGACGGAAGGGCACCACCA-GGCGTGGAGCCTGCGGCTTAATTTGACTCAACACGGGGAAACTCACCAGGTCCAGACATAGGAAGGATTGACAGATTGATAGCTCTTTCTTGATTCTATGGGTGGTGGTGCATGGCCGTTCTTAGTTGGTGGAGTGATTTGTCTGGTTAATTCCGTTAACGAACGAGACCTTAACCTGCTAAATAGGATCAGGAACTTCGTGT-------TCTTGTATCACTTCTTAGAGGGACTTTG--CGTGTCTAACGCAAGGAAGTTTGAGGCAATAACAGGTCTGTGATGCCCTTAGATGTTCTGGGCTGCACGCGCGCTACACTGATGCATCCAACGAGTTTATAACCTTGGCCGATAGGTCTAGGTAATCTTGTGAGTATGCATCGTGATGGGGATAGATTATTGCAATTATTAATCTTCAACGAGGAATGCCTAGTAGGCGCAAGTCAGCAGCTTGCGCCGATTACGTCCCTGCCCTTTGTACACACCGCCCGTCGCTCCTACCGATTGAGTGTTCCGGTGAATTATTCGGACCGTTTTGTGGCGCGTTCGTGCCCGAAATGGGAAGTTTTGTGAACCTTAACACTTAGAGGAAGGAGAA--------------------------------------------------------------------------------------------------------------------------
	MZ078475__Theileria_ovis__Somalia__Sheep_	----------------------------------------------------------------------------------------------------------------------------------------------------------------------------------------------------------------------------------------------------------------------------------------------------------------------------------------------------------------------------------------------------------------------------------------------------------------------------------------------------------------------------------------------------------------------------------------------------------------------------------------------------------CACCGATCAAGCGGCAT--TCATCCTAACCAGTATGGACAAATTGTTACCTCTACGAAGAATCAATTGGAGGGCAAGTCTGGTGCCAGCAGCCGCGGTAATTCCAGCTCCAATAGCGTATATTAAAATTGTTGCAGTTAAAAAGCTCGTAGTTGAATTTCTGCTGCATTGCTTTTGCTCCTTTACGAGTCTTTGCATTGTGGC---------TTATT-----------------TCGGACTTTGTTTTACAATGTCCGGATGTTTACTTTGAGAAAATTAGAGTGCTCAAA-GCAGGCTTTCGCCTTGAATAGTTTAGCATGGAATAATAAAGTAGGACTTTGGTTCTATTTTGTTGGTTTTAGGTACCAAAGTAATGGTTAATAGGAACAGTTGGGGGCATTCGTATTTAACTGTCAGAGGTGAAATTCTTAGATTTGTTAAAGACGAACTACTGCGAAAGCATTTGCCAAGGATGTTTTCATTAATCAAGAACGAAAGTTAGGGGATCGAAGAA-------------------------------------------------------------------------------------------------------------------------------------------------------------------------------------------------------------------------------------------------------------------------------------------------------------------------------------------------------------------------------------------------------------------------------------------------------------------------------------------------------------------------------------------------------------------------------------------------------------------------------------------------------------------------------------------------------------------------------------------------------------------------------------------------------------------------------------------------------------------------------------------------------------------------
	MZ078472__Theileria_ovis__Somalia__Sheep_	-------------------------------------------------------------------------------------------------------------------------------------------------------------------------------------------------------------------------------------------------------------------------------------------------------------------------------------------------------------------------------------------------------------------------------------------------------------------------------------------------------------------------------------------------------------------------------------------------------------------------------------------------------------------CGCCCGTA--TGTCTTGTATTGGATGATGGGATTTAAACCTCTTCCAGAGTATCAATTGGAGGGCAAGTCTGGTGCCAGCAGCCGCGGTAATTCCAGCTCCAATAGCGTATATTAAAATTGTTGCAGTTAAAAAGCTCGTAGTTGAATTTCTGCTGCATTGCTTTTGCTCCTTTACGAGTCTTTGCATTGTGGC---------TTATT-----------------TCGGACTTTGTTTTACAATGTCCGGATGTTTACTTTGAGAAAATTAGAGTGCTCAAA-GCAGGCTTTCGCCTTGAATAGTTTAGCATGGAATAATAAAGTAGGACTTTGGTTCTATTTTGTTGGTTTTAGGTACCAAAGTAATGGTTAATAGGAACAGTTGGGGGCATTCGTATTTAACTGTCAGAGGTGAAATTCTTAGATTTGTTAAAGACGAACTACTGCGAAAGCATTTGCCAAGGATGTTTTCATTAATCAAGAACGAAAGTTAGGGGAATCGAAAAAA-----------------------------------------------------------------------------------------------------------------------------------------------------------------------------------------------------------------------------------------------------------------------------------------------------------------------------------------------------------------------------------------------------------------------------------------------------------------------------------------------------------------------------------------------------------------------------------------------------------------------------------------------------------------------------------------------------------------------------------------------------------------------------------------------------------------------------------------------------------------------------------------------------------------------
	MZ078466__Theileria_ovis__Saudi_Arabia_Sheep_	--------------------------------------------------------------------------------------------------------------------------------------------------------------------------------------------------------------------------------------------------------------------------------------------------------------------------------------------------------------------------------------------------------------------------------------------------------------------------------------------------------------------------------------------------------------------------------------------------------------------------------------------------------------------CGACCTA--TGTCTTGTATTGGATGATGGGATTTAAACCTCTTCCAGAGTATCAATTGGAGGGCAAGTCTGGTGCCAGCAGCCGCGGTAATTCCAGCTCCAATAGCGTATATTAAAATTGTTGCAGTTAAAAAGCTCGTAGTTGAATTTCTGCTGCATTGCTTTTGCTCCTTTACGAGTCTTTGCATTGTGGC---------TTATT-----------------TCGGACTTTGTTTTACAATGTCCGGATGTTTACTTTGAGAAAATTAGAGTGCTCAAA-GCAGGCTTTCGCCTTGAATAGTTTAGCATGGAATAATAAAGTAGGACTTTGGTTCTATTTTGTTGGTTTTAGGTACCAAAGTAATGGTTAATAGGAACAGTTGGGGGCATTCGTATTTAACTGTCAGAGGTGAAATTCTTAGATTTGTTAAAGACGAACTACTGCGAAAGCATTTGCCAAGGATGTTTTCATTAATCAAGAACGAAAGTTAGGGAAATCGAAAAAA-----------------------------------------------------------------------------------------------------------------------------------------------------------------------------------------------------------------------------------------------------------------------------------------------------------------------------------------------------------------------------------------------------------------------------------------------------------------------------------------------------------------------------------------------------------------------------------------------------------------------------------------------------------------------------------------------------------------------------------------------------------------------------------------------------------------------------------------------------------------------------------------------------------------------
	MZ078470__Theileria_ovis__Somalia__Goat_	--------------------------------------------------------------------------------------------------------------------------------------------------------------------------------------------------------------------------------------------------------------------------------------------------------------------------------------------------------------------------------------------------------------------------------------------------------------------------------------------------------------------------------------------------------------------------------------------------------------------------------------------------------------------CGTCCTA--TGTCTTGTATTGGATGATGGGATTTAAACCTCTTCCAGAGTATCAATTGGAGGGCAAGTCTGGTGCCAGCAGCCGCGGTAATTCCAGCTCCAATAGCGTATATTAAAATTGTTGCAGTTAAAAAGCTCGTAGTTGAATTTCTGCTGCATTGCTTTTGCTCCTTTACGAGTCTTTGCATTGTGGC---------TTATT-----------------TCGGACTTTGTTTTACAATGTCCGGATGTTTACTTTGAGAAAATTAGAGTGCTCAAA-GCAGGCTTTCGCCTTGAATAGTTTAGCATGGAATAATAAAGTAGGACTTTGGTTCTATTTTGTTGGTTTTAGGTACCAAAGTAATGGTTAATAGGAACAGTTGGGGGCATTCGTATTTAACTGTCAGAGGTGAAATTCTTAGATTTGTTAAAGACGAACTACTGCGAAAGCATTTGCCAAGGATGTTTTCATTAATCAAGAACGAAAGTTAGGGAAATCGAAGA-------------------------------------------------------------------------------------------------------------------------------------------------------------------------------------------------------------------------------------------------------------------------------------------------------------------------------------------------------------------------------------------------------------------------------------------------------------------------------------------------------------------------------------------------------------------------------------------------------------------------------------------------------------------------------------------------------------------------------------------------------------------------------------------------------------------------------------------------------------------------------------------------------------------------
	MZ078467__Theileria_ovis__Sudan_Sheep_	--------------------------------------------------------------------------------------------------------------------------------------------------------------------------------------------------------------------------------------------------------------------------------------------------------------------------------------------------------------------------------------------------------------------------------------------------------------------------------------------------------------------------------------------------------------------------------------------------------------------------------------------------------------------CGCCCTA--TGTCTTGTATTGGATGATGGGATTTAAACCTCTTCCAGAGTATCAATTGGAGGGCAAGTCTGGTGCCAGCAGCCGCGGTAATTCCAGCTCCAATAGCGTATATTAAAATTGTTGCAGTTAAAAAGCTCGTAGTTGAATTTCTGCTGCATTGCTTTTGCTCCTTTACGAGTCTTTGCATTGTGGC---------TTATT-----------------TCGGACTTTGTTTTACAATGTCCGGATGTTTACTTTGAGAAAATTAGAGTGCTCAAA-GCAGGCTTTCGCCTTGAATAGTTTAGCATGGAATAATAAAGTAGGACTTTGGTTCTATTTTGTTGGTTTTAGGTACCAAAGTAATGGTTAATAGGAACAGTTGGGGGCATTCGTATTTAACTGTCAGAGGTGAAATTCTTAGATTTGTTAAAGACGAACTACTGCGAAAGCATTTGCCAAGGATGTTTTCATTAATCAAGAACGAAAGTTAGGGAAATCGAAGAAA-----------------------------------------------------------------------------------------------------------------------------------------------------------------------------------------------------------------------------------------------------------------------------------------------------------------------------------------------------------------------------------------------------------------------------------------------------------------------------------------------------------------------------------------------------------------------------------------------------------------------------------------------------------------------------------------------------------------------------------------------------------------------------------------------------------------------------------------------------------------------------------------------------------------------
	MZ078473__Theileria_ovis__Somalia__Goat_	-------------------------------------------------------------------------------------------------------------------------------------------------------------------------------------------------------------------------------------------------------------------------------------------------------------------------------------------------------------------------------------------------------------------------------------------------------------------------------------------------------------------------------------------------------------------------------------------------------------------------------------------------------------------CGAGCCTA--TGTCTTGTATTGGATGATGGGATTTAAACCTCTTCCAGAGTATCAATTGGAGGGCAAGTCTGGTGCCAGCAGCCGCGGTAATTCCAGCTCCAATAGCGTATATTAAAATTGTTGCAGTTAAAAAGCTCGTAGTTGAATTTCTGCTGCATTGCTTTTGCTCCTTTACGAGTCTTTGCATTGTGGC---------TTATT-----------------TCGGACTTTGTTTTACAATGTCCGGATGTTTACTTTGAGAAAATTAGAGTGCTCAAA-GCAGGCTTTCGCCTTGAATAGTTTAGCATGGAATAATAAAGTAGGACTTTGGTTCTATTTTGTTGGTTTTAGGTACCAAAGTAATGGTTAATAGGAACAGTTGGGGGCATTCGTATTTAACTGTCAGAGGTGAAATTCTTAGATTTGTTAAAGACGAACTACTGCGAAAGCATTTGCCAAGGATGTTTTCATTAATCAAGAACGAAAGTTAGGGGAATCGAAGAA------------------------------------------------------------------------------------------------------------------------------------------------------------------------------------------------------------------------------------------------------------------------------------------------------------------------------------------------------------------------------------------------------------------------------------------------------------------------------------------------------------------------------------------------------------------------------------------------------------------------------------------------------------------------------------------------------------------------------------------------------------------------------------------------------------------------------------------------------------------------------------------------------------------------
	MZ078469__Theileria_ovis__Sudan__Goat__	--------------------------------------------------------------------------------------------------------------------------------------------------------------------------------------------------------------------------------------------------------------------------------------------------------------------------------------------------------------------------------------------------------------------------------------------------------------------------------------------------------------------------------------------------------------------------------------------------------------------------------------------------------------------CGGCCTA--TGTCTTGTATTGGATGATGGGATTTAAACCTCTTCCAGAGTATCAATTGGAGGGCAAGTCTGGTGCCAGCAGCCGCGGTAATTCCAGCTCCAATAGCGTATATTAAAATTGTTGCAGTTAAAAAGCTCGTAGTTGAATTTCTGCTGCATTGCTTTTGCTCCTTTACGAGTCTTTGCATTGTGGC---------TTATT-----------------TCGGACTTTGTTTTACAATGTCCGGATGTTTACTTTGAGAAAATTAGAGTGCTCAAA-GCAGGCTTTCGCCTTGAATAGTTTAGCATGGAATAATAAAGTAGGACTTTGGTTCTATTTTGTTGGTTTTAGGTACCAAAGTAATGGTTAATAGGAACAGTTGGGGGCATTCGTATTTAACTGTCAGAGGTGAAATTCTTAGATTTGTTAAAGACGAACTACTGCGAAAGCATTTGCCAAGGATGTTTTCATTAATCAAGAACGAAAGTTAGGGGAATCGAAGA-------------------------------------------------------------------------------------------------------------------------------------------------------------------------------------------------------------------------------------------------------------------------------------------------------------------------------------------------------------------------------------------------------------------------------------------------------------------------------------------------------------------------------------------------------------------------------------------------------------------------------------------------------------------------------------------------------------------------------------------------------------------------------------------------------------------------------------------------------------------------------------------------------------------------
	MZ078474__Theileria_ovis__Saudi_Arabia__Goat_	-------------------------------------------------------------------------------------------------------------------------------------------------------------------------------------------------------------------------------------------------------------------------------------------------------------------------------------------------------------------------------------------------------------------------------------------------------------------------------------------------------------------------------------------------------------------------------------------------------------------------------------------------------------AACGCCAATAGCGG--CATGAACCTCCCTTGATGGCAATTAGTTACCTCTTCAAAGTATCAATTGGAGGGCAAGTCTGGTGCCAGCAGCCGCGGTAATTCCAGCTCCAATAGCGTATATTAAAATTGTTGCAGTTAAAAAGCTCGTAGTTGAATTTCTGCTGCATTGCTTTTGCTCCTTTACGAGTCTTTGCATTGTGGC---------TTATT-----------------TCGGACTTTGTTTTACAATGTCCGGATGTTTACTTTGAGAAAATTAGAGTGCTCAAA-GCAGGCTTTCGCCTTGAATAGTTTAGCATGGAATAATAAAGTAGGACTTTGGTTCTATTTTGTTGGTTTTAGGTACCAAAGTAATGGTTAATAGGAACAGTTGGGGGCATTCGTATTTAACTGTCAGAGGTGAAATTCTTAGATTTGTTAAAGACGAACTACTGCGAAAGCATTTGCCAAGGATGTTTTCATTAATCAAGAACGAAAGTTAGGGGATCGAAGAA-------------------------------------------------------------------------------------------------------------------------------------------------------------------------------------------------------------------------------------------------------------------------------------------------------------------------------------------------------------------------------------------------------------------------------------------------------------------------------------------------------------------------------------------------------------------------------------------------------------------------------------------------------------------------------------------------------------------------------------------------------------------------------------------------------------------------------------------------------------------------------------------------------------------------
	MZ078468__Theileria_ovis__Sudan_Sheep_	---------------------------------------------------------------------------------------------------------------------------------------------------------------------------------------------------------------------------------------------------------------------------------------------------------------------------------------------------------------------------------------------------------------------------------------------------------------------------------------------------------------------------------------------------------------------------------------------------------------------------------------------------------------CGGCCCTTATGT--CC-TTGCTATTGGATGATGGGATTTAAACCTCTTCCAGAGTATCAATTGGAGGGCAAGTCTGGTGCCAGCAGCCGCGGTAATTCCAGCTCCAATAGCGTATATTAAAATTGTTGCAGTTAAAAAGCTCGTAGTTGAATTTCTGCTGCATTGCTTTTGCTCCTTTACGAGTCTTTGCATTGTGGC---------TTATT-----------------TCGGACTTTGTTTTACAATGTCCGGATGTTTACTTTGAGAAAATTAGAGTGCTCAAA-GCAGGCTTTCGCCTTGAATAGTTTAGCATGGAATAATAAAGTAGGACTTTGGTTCTATTTTGTTGGTTTTAGGTACCAAAGTAATGGTTAATAGGAACAGTTGGGGGCATTCGTATTTAACTGTCAGAGGTGAAATTCTTAGATTTGTTAAAGACGAACTACTGCGAAAGCATTTGCCAAGGATGTTTTCATTAATCAAGAACGAAAGTTAGGGAAATCGAAAAA------------------------------------------------------------------------------------------------------------------------------------------------------------------------------------------------------------------------------------------------------------------------------------------------------------------------------------------------------------------------------------------------------------------------------------------------------------------------------------------------------------------------------------------------------------------------------------------------------------------------------------------------------------------------------------------------------------------------------------------------------------------------------------------------------------------------------------------------------------------------------------------------------------------------
	MZ078464__Theileria_ovis__Sudan__Goat__	-----------------------------------------------------------------------------------------------------------------------------------------------------------------------------------------------------------------------------------------------------------------------------------------------------------------------------------------------------------------------------------------------------------------------------------------------------------------------------------------------------------------------------------------------------------------------------------------------------------------------------------------------------------CGGGCAATTGCGGCAT--TG-ATACCTCCGCATGATGGAGATTATACCTCTACCAGAGAATCAATTGGAGGGCAAGTCTGGTGCCAGCAGCCGCGGTAATTCCAGCTCCAATAGCGTATATTAAAATTGTTGCAGTTAAAAAGCTCGTAGTTGAATTTCTGCTGCATTGCTTTTGCTCCTTTACGAGTCTTTGCATTGTGGC---------TTATT-----------------TCGGACTTTGTTTTACAATGTCCGGATGTTTACTTTGAGAAAATTAGAGTGCTCAAA-GCAGGCTTTCGCCTTGAATAGTTTAGCATGGAATAATAAAGTAGGACTTTGGTTCTATTTTGTTGGTTTTAGGTACCAAAGTAATGGTTAATAGGAACAGTTGGGGGCATTCGTATTTAACTGTCAGAGGTGAAATTCTTAGATTTGTTAAAGACGAACTACTGCGAAAGCATTTGCCAAGGATGTTTTCATTAATCAAGAACGAAAGTTAGGGGATCGAAGAA-------------------------------------------------------------------------------------------------------------------------------------------------------------------------------------------------------------------------------------------------------------------------------------------------------------------------------------------------------------------------------------------------------------------------------------------------------------------------------------------------------------------------------------------------------------------------------------------------------------------------------------------------------------------------------------------------------------------------------------------------------------------------------------------------------------------------------------------------------------------------------------------------------------------------
	MZ078471__Theileria_ovis__Saudi_Arabia_Sheep_	------------------------------------------------------------------------------------------------------------------------------------------------------------------------------------------------------------------------------------------------------------------------------------------------------------------------------------------------------------------------------------------------------------------------------------------------------------------------------------------------------------------------------------------------------------------------------------------------------------------------------------------------------------------CGGGCCTAT--GT-CTTGTATTGGATGAT-GGGATTTAACCTCTTCCAGAGTATCAATTGGAGGGCAAGTCTGGTGCCAGCAGCCGCGGTAATTCCAGCTCCAATAGCGTATATTAAAATTGTTGCAGTTAAAAAGCTCGTAGTTGAATTTCTGCTGCATTGCTTTTGCTCCTTTACGAGTCTTTGCATTGTGGC---------TTATT-----------------TCGGACTTTGTTTTACAATGTCCGGATGTTTACTTTGAGAAAATTAGAGTGCTCAAA-GCAGGCTTTCGCCTTGAATAGTTTAGCATGGAATAATAAAGTAGGACTTTGGTTCTATTTTGTTGGTTTTAGGTACCAAAGTAATGGTTAATAGGAACAGTTGGGGGCATTCGTATTTAACTGTCAGAGGTGAAATTCTTAGATTTGTTAAAGACGAACTACTGCGAAAGCATTTGCCAAGGATGTTTTCATTAATCAAGAACGAAAGTTAGGGAATCGAAGAA-------------------------------------------------------------------------------------------------------------------------------------------------------------------------------------------------------------------------------------------------------------------------------------------------------------------------------------------------------------------------------------------------------------------------------------------------------------------------------------------------------------------------------------------------------------------------------------------------------------------------------------------------------------------------------------------------------------------------------------------------------------------------------------------------------------------------------------------------------------------------------------------------------------------------
	MZ078465__Theileria_ovis__Saudi_Arabia__Goat_	---------------------------------------------------------------------------------------------------------------------------------------------------------------------------------------------------------------------------------------------------------------------------------------------------------------------------------------------------------------------------------------------------------------------------------------------------------------------------------------------------------------------------------------------------------------------------------------------------------------------------------------------------------------CGGGCCCTTTTT--GT-CTTGTATTGGATGATGGGATTTAAACCTCTTCCAGAGTATCAATTGGAGGGCAAGTCTGGTGCCAGCAGCCGCGGTAATTCCAGCTCCAATAGCGTATATTAAAATTGTTGCAGTTAAAAAGCTCGTAGTTGAATTTCTGCTGCATTGCTTTTGCTCCTTTACGAGTCTTTGCATTGTGGC---------TTATT-----------------TCGGACTTTGTTTTACAATGTCCGGATGTTTACTTTGAGAAAATTAGAGTGCTCAAA-GCAGGCTTTCGCCTTGAATAGTTTAGCATGGAATAATAAAGTAGGACTTTGGTTCTATTTTGTTGGTTTTAGGTACCAAAGTAATGGTTAATAGGAACAGTTGGGGGCATTCGTATTTAACTGTCAGAGGTGAAATTCTTAGATTTGTTAAAGACGAACTACTGCGAAAGCATTTGCCAAGGATGTTTTCATTAATCAAGAACGAAAGTTAGGGAATCGAAGAAA------------------------------------------------------------------------------------------------------------------------------------------------------------------------------------------------------------------------------------------------------------------------------------------------------------------------------------------------------------------------------------------------------------------------------------------------------------------------------------------------------------------------------------------------------------------------------------------------------------------------------------------------------------------------------------------------------------------------------------------------------------------------------------------------------------------------------------------------------------------------------------------------------------------------
	'MW810474__Theileria_sp.__Turkey_'	------------------------------------------------------------------------------------------------------------------------------------------------------------------------------------------------------------------------------------------------------------------------------------------------------------------------------------------------------------------------------------------------------------------------------------------------------------------------------------------------------------------------------------------------------------------------------------------------------------------------------------------------------------------CTTAATGTC--TT-GTAATTGGAATGATGGGAATTTAAACCTCTTCCAGAGTATCAATTGGAGGGCAAGTCTGGTGCCAGCAGCCGCGGTAATTCCAGCTCCAATAGCGTATATTAAAATTGTTGCAGTTAAAAAGCTCGTAGTTGAATTTCTGCTGCATTGCTTTTGCTCCTTTACGAGTCTTTGCATTGTGGC---------TTATT-----------------TCGGACTTTGTTTTACAATGTCCGGATGTTTACTTTGAGAAAATTAGAGTGCTCAAA-GCAGGCTTTCGCCTTGAATAGTTTAGCATGGAATAATAAAGTAGGACTTTGGTTCTATTTTGTTGGTTTTAGGTACCAAAGTAATGGTTAATAGGAACAGTTGGGGGCATTCGTATTTAACTGTCAGAGGTGAAATTCTTAGATTTGTTAAAGACGAACTACTGCGAAAGCATTTGCCAAGGATGTTTTCATTAATCAAGAACGAAAGTTAGGGGATCGAA----------------------------------------------------------------------------------------------------------------------------------------------------------------------------------------------------------------------------------------------------------------------------------------------------------------------------------------------------------------------------------------------------------------------------------------------------------------------------------------------------------------------------------------------------------------------------------------------------------------------------------------------------------------------------------------------------------------------------------------------------------------------------------------------------------------------------------------------------------------------------------------------------------------------------
	MT883778___Theileria_ovis__Turkey_	-----------------------------------------------------------------------------------------------------------------------------------------------------------------------------------------------------------------------------------------------------------------------------------------------------------------------------------------------------------------------------------------------------------------------------------------------------------------------------------------------------------------------------------------------------------------------------------------------------------------------------------------------------------------------TGTC--TT-GTAATTGGAATGATGGGAATTTAAACCTCTTCCAGAGTATCAATTGGAGGGCAAGTCTGGTGCCAGCAGCCGCGGTAATTCCAGCTCCAATAGCGTATATTAAAATTGTTGCAGTTAAAAAGCTCGTAGTTGAATTTCTGCTGCATTGCTTTTGCTCCTTTACGAGTCTTTGCATTGTGGC---------TTATT-----------------TCGGACTTTGTTTTACAATGTCCGGATGTTTACTTTGAGAAAATTAGAGTGCTCAAA-GCAGGCTTTCGCCTTGAATAGTTTAGCATGGAATAATAAAGTAGGACTTTGGTTCTATTTTGTTGGTTTTAGGTACCAAAGTAATGGTTAATAGGAACAGTTGGGGGCATTCGTATTTAACTGTCAGAGGTGAAATTCTTAGATTTGTTAAAGACGAACTACTGCGAAAGCATTTGCCAAGGATGTTTTCATTAATCAAGAACGAAAGTTAGGGGATCGAA----------------------------------------------------------------------------------------------------------------------------------------------------------------------------------------------------------------------------------------------------------------------------------------------------------------------------------------------------------------------------------------------------------------------------------------------------------------------------------------------------------------------------------------------------------------------------------------------------------------------------------------------------------------------------------------------------------------------------------------------------------------------------------------------------------------------------------------------------------------------------------------------------------------------------
	'AY260173__Theileria_cf._Tanzania_'	---------------------------------------------------------------------------------------------------------------------------------------------------------------------------------------------------------------------------------------------------------------------------------------------------------------------------------------------------------------------------------------------------------------------------------------------------------------------------------------------------------------------------------------------------------------------------------------------------------------------------------------------------------------GGGCTTAATGTC--TT-GTAATTGGAATGATGGGAATTTAAACCTCTTCCAGAGTATCAATTGGAGGGCAAGTCTGGTGCCAGCAGCCGCGGTAATTCCAGCTCCAATAGCGTATATTAAAATTGTTGCAGTTAAAAAGCTCGTAGTTGAATTTCTGCTGCATTGCTTTTGCTCCTTTACGAGTCTTTGCATTGTGGC---------TTATT-----------------TCGGACTTTGTTTTACAATGTCCGGATGTTTACTTTGAGAAAATTAGAGTGCTCAAA-GCAGGCTTTCGCCTTGAATAGTTTAGCATGGAATAATAAAGTAGGACTTTGGTTCTATTTTGTTGGTTTTAGGTACCAAAGTAATGGTTAATAGGAACAGTTGGGGGCATTCGTATTTAACTGTCAGAGGTGAAATTCTTAGATTTGTTAAAGACGAACTACTGCGAAAGCATTTGCCAAGGATGTTTTCATTAATCAAGAACGAAAGTTAGGGGATCGAAGA--------------------------------------------------------------------------------------------------------------------------------------------------------------------------------------------------------------------------------------------------------------------------------------------------------------------------------------------------------------------------------------------------------------------------------------------------------------------------------------------------------------------------------------------------------------------------------------------------------------------------------------------------------------------------------------------------------------------------------------------------------------------------------------------------------------------------------------------------------------------------------------------------------------------------
	MW735694__Theileria_ovis__Iraq_	-------------------------------------------------------------------------------------------------------------------------------------------------------------------------------------------------------------------------------------------------------------------------------------------------------------------------------------------------------------------------------------------------------------------------------------------------------------------------------------------------------------------------------------------------------------------------------------------------------------------------------------------------------------------------------------------------AATTTAAACCTCTTCCAGAGTATCAATTGGAGGGCAAGTCTGGTGCCAGCAGCCGCGGTAATTCCAGCTCCAATAGCGTATATTAAAATTGTTGCAGTTAAAAAGCTCGTAGTTGAATTTCTGCTGCATTGCTTTTGCTCCTTTACGAGTCTTTGCATTGTGGC---------TTATT-----------------TCGGACTTTGTTTTACAATGTCCGGATGTTTACTTTGAGAAAATTAGAGTGCTCAAA-GCAGGCTTTCGCCTTGAATAGTTTAGCATGGAATAATAAAGTAGGACTTTGGTTCTATTTTGTTGGTTTTAGGTACCAAAGTAATGGTTAATAGGAACAGTTGGGGGCATTCGTATTTAACTGTCAGAGGTGAAATTCTTAGATTTGTTAAAGACGAACTACTGCGAAAGCATTTGCCAAGGATGTTTTCATTAATCAAGAACGAAAGTTAGGGGATCGAAGA--------------------------------------------------------------------------------------------------------------------------------------------------------------------------------------------------------------------------------------------------------------------------------------------------------------------------------------------------------------------------------------------------------------------------------------------------------------------------------------------------------------------------------------------------------------------------------------------------------------------------------------------------------------------------------------------------------------------------------------------------------------------------------------------------------------------------------------------------------------------------------------------------------------------------
	MT733173__Theileria_ovis__Turkey_	-----------------------------------------------------------------------------------------------------------------------------------------------------------------------------------------------------------------------------------------------------------------------------------------------------------------------------------------------------------------------------------------------------------------------------------------------------------------------------------------------------------------------------------------------------------------------------------------------------------------------------------------------------------------------------------------ATGATGGGAATTTAAACCTCTTCCAGAGTATCAATTGGAGGGCAAGTCTGGTGCCAGCAGCCGCGGTAATTCCAGCTCCAATAGCGTATATTAAAATTGTTGCAGTTAAAAAGCTCGTAGTTGAATTTCTGCTGCATTGCTTTTGCTCCTTTACGAGTCTTTGCATTGTGGC---------TTATT-----------------TCGGACTTTGTTTTACAATGTCCGGATGTTTACTTTGAGAAAATTAGAGTGCTCAAA-GCAGGCTTTCGCCTTGAATAGTTTAGCATGGAATAATAAAGTAGGACTTTGGTTCTATTTTGTTGGTTTTAGGTACCAAAGTAATGGTTAATAGGAACAGTTGGGGGCATTCGTATTTAACTGTCAGAGGTGAAATTCTTAGATTTGTTAAAGACGAACTACTGCGAAAGCATTTGCCAAGGATGTTTTCATTAATCAAGAACGAAAGTTAGGGGATCGAAGA--------------------------------------------------------------------------------------------------------------------------------------------------------------------------------------------------------------------------------------------------------------------------------------------------------------------------------------------------------------------------------------------------------------------------------------------------------------------------------------------------------------------------------------------------------------------------------------------------------------------------------------------------------------------------------------------------------------------------------------------------------------------------------------------------------------------------------------------------------------------------------------------------------------------------
	LC431545__Theileria_equi__Saudi_Arabia_	--------------------------------------------------------------------------------------------------------------------------------------------------------------------------------------------------------------------------------------------------------------------------------------------------------TACCGTGCTAATTGTAGGGCTAATACATGCTCGGGCTGTTTACAGTTGCG----------TTTATTAGACCTAAAACCTCCCCGCTTT--TGCGGTGTTTCGGTGATTCATAATAAATTAGC--GAATCGCATGGCTTTGCCGGCGATGTATCATTCAAGTTTCTGACCTATCAGCTTTGGACGGTAGGGTATTGGCCTACCGGGGCAACGACGGGTAACGGGGAATTAGGGTTCGATTCCGGAGAGGGAGCCTGAGAAACGGCTACCACATCTAAGGAAGGCAGCAGGCGCGCAAATTACCCAATCCTGACACAGGGAGGTAGTGACAAGAAATAACAATACGGGGCTTGAAGT--CTTGTAATTGGAATGATGGGAATTTAAACCCCTTCCAGAGTATCAATTGGAGGGCAAGTCTGGTGCCAGCAGCCGCGGTAATTCCAGCTCCAATAGCGTATATTAAACTTGTTGCAGTTAAAAAGCTCGTAGTTGAATTTCTGCTGTTTCGTTGACTGCGTTTGGCGTTTGTCATCGTTG-CGG---------CTTGG-----------------TTGGGTTTCGATTATTCGTTTCCCGGCGTTTACTTTGAGAAAATTAGAGTGCTTGAA-GCAGGCTTTTGCCTTGAATACTTTAGCATGGAATAACGGAGTAGGACTTTGGTTCTATTTTGTTGGTTTTAGGAGCCAGAGTAATGGTTAATAGGAACAGTTGGGGGCATTCGTATTTGACTGTCAGAGGTGAAATTCTTAGATTTGTCAAAGACGAACTACTGCGAAAGCATTTGCCAAGGATGTTTTCATTAATCAAGAACGAAAGTTAGGGGATCGAAGACGATCAGATACCGTCGTAGTCCTAACCATAAACGATGCCGACTAGAGATTGGAGGTCGTCAGTTTGAACGACTCCTTCAGCACCTTGAGAGAAATCAAAGTCTTTGGGTTCTGGGGGGAGTATGGTCGCAAGGCTGAAACTTAAAGGAATTGACGGAAGGGCACCACCA-GGCGTGGAGCCTGCGGCTTAATTTGACTCAACACGGGGAAACTCACCAGGTCCAGACAGAGGAAGGATTGACAGATTGATGGCTCTTTCTTGATTCTTTGGGTGGTGGTGCATGGCCGTTCTTAGTTGGTGGAGTGATTTGTCTGGTTAATTCCGTTAACGAACGAGACCTTAACCTGCTAAATAGGGTGTGAGACTTGGTT---------TCATTTCCGCTTCTTAGAGGGACTTTGCGGTCATAAATCGCAAGGAAGTTTAAGGCAATAACAGGTCTGTGATGCCCTTAGATGTCCTGGGCTGCACGCGCGCTACACTGATGCATTCACTGAGTGTATCCTTG--GCTGAGAGGCTTGGGT--AATCTTGAGTATGCATCGTGATGGGGATTGATTATTGTAATTCTTAATCATGAACGAGGAATGCCTAGTATGCGCAAGTCATCAGCTTGTGCAGACTACGTCCCTGCCCTTTGTACACACCGCCCGTCGCTC-------------------------------------------------------------------------------------------------------------------------------------------------------------------------------------------------------------------------------
	FJ213586__Theileria_mutans_like_2__African_buffalo_	---------------------------------------------------------------------------------------------------------------------------------------------------------------------------------------------------GATTAAGCCATGCATGTCTAAGTATAAGCTTTTATACGGTGAACCTGCGAATGGCTCATTACAACAGTTATAGTTTATTTGATGTTCGTTTCTACATGGATAACCGTGCTAATTGTAGGGCTAATACATGTTCGAGGCCCCCGG-GCCGCG----------TTTATTAGACCACAAACCAACCCCCCG-----GGT--TTACGGTGATTCATAATAACC---T--GCGAA--TCGCGGCTCGCCGCGATGTATCATTCAAGTTTCTGACCTATCAGCTTTGGACGGTAGGGTATTGGCCTACCGGGGCAACGACGGGTAACGGGGAATTAGGGTTCGATTCCGGAGAGGGAGCCTGAGAAACGGCTACCACATCTAAGGAAGGCAGCAGGCGCGCAAATTACCCAATCCTGACACAGGGAGGTAGTGACAAGAAATAACAATACGGGGCTCAATGC--CTTGTAATTGGAATGATGGGAATCTAAACCCCTTCCAGAGTATCAATTGGAGGGCAAGTCTGGTGCCAGCAGCCGCGGTAATTCCAGCTCCAATAGCGTATATTAAAATTGTTGCAGTTAAAAAGCTCGTAGTTGAATTTCTGCCGCCCCGACGAGACCCCACGGGCCCGA-------CGCTGC---------GGCTT-----------------ATTTCGGACTTGCGTGCATCTCCGAATGTTTACTTTGAGAAAATTAGAGTGCTCAAA-GCAGGCCCTTGCCTTGAATACTTTAGCATGGAATAATAAAGTAGGACTTTGGTTCTATTTTGTTGGTTT--AGCACCAAAGTAATGGTTAATAGGAACAGTTGGGGGCATTCGTATTTAACTGTCAGAGGTGAAATTCTTAGATTTGTTAAAGACGAACCACTGCGAAAGCATTTGCCAAGGATGTTTTCATTAATCAAGAACGAAAGTTAGGGGATCGAAGACGATCAGATACCGTCGTAGTCCTAACCATAAACCATGCCGACTAGAGATTGGAGGTCGTCAGTTTTTACGACTCCTTCAGCACCTTGAGAGAAATCAAAGTCTTTGGGTTCTGGGGGGAGTATGGTCGCAAGGCTGAAACTTAAAGGAATTGACGGAAGGGCACCACCA-GGCGTGGAGCCTGCGGCTTAATTTGACTCAACACGGGGAAACTCACCAGGTCCAGACAAAGGAAGGATTGACAGATTGATAGCTCTTTCTTGATTCTTTGGGTGGTGGTGCATGGCCGTTCTTAGTTGGTGGAGTGATTTGTCTGGTTAATTCCGTTAACGAACGAGACCTTAACCTGCTAAATAGGGTGCGGGAACAGGCT-ACGCCGTCCCGCCACCGCTTCTTAGAGGGACTTTGCGGTTATAAATCGCAAGGAAGTTTAAGGCAATAACAGGTCTGTGATGCCCTTAGATGTCCTGGGCTGCACGCGCGCTACACTGATGCGTTCATCGAGTTTATCCTTG--GCCGAGAGGCCCGGGT--AATCTTTAGTACGCATCGTGATGGGGATCGATTATTGCAATTATTAATCGTGAACGAGGAATGCCTAGTATGCGCAAGTCATCAGCTTGTGCAGATTACGTCCCTGCCCTTTGTACACACCGCCCGTCGCTCCTACCGATCGAGTGATCCGGTGAATTATTC-------------------------------------------------------------------------------------------------------------------------------------------------------------------------------------------------
	FJ426369__Theileria_annulata__Italy_	---------------------------------------------------------------------------------------------------------------------------------------------------------------GGTTGATCCTGCCAGTAGTCATATGCTTGTCTTAAAGATTAAGCCATGCATGTCTAAGTATAAGCTTTTATATGGTGAAACTGCGAATGGCTCATTACAACAGTTATAGTTTATTTGATGTTCGTTTCTACATGGATAACCGTGCTAATTGTAGGGCTAATACATGTTCGAGGCCATTTG-GCGGCG----------TTTATTAGACCTAAAACCAAACCGCTT-----GCGGTGTCCGGTGATTCATAATAAATTTGC--GAATC--GTACT---CTGTACGATGTATCATTCAAGTTTCTGACCTATCAGCTTTGGACGGTAGGGTATTGGCCTACCGGGGCAGCGACGGGTAACGGGGAATTAGGGTTCGATTCCGGAGAGGGAGCCTGAGAAACGGCTACCACATCTAAGGAAGGCAGCAGGCGCGCAAATTACCCAATCCTGACACAGGGAGGTAGTGACAAGAAATAACAATACGGGGCTTAAAGT--CTTGTAATTGGAATGATGGGAATTTAAACCTCTTCCAGAGTATCAATTGGAGGGCAAGTCTGGTGCCAGCAGCCGCGGTAATTCCAGCTCCAATAGCGTATATTAAAATTGTTGCAGTTAAAAAGCTCGTAGTTGAATTTCTGCTGCATTGCTTGTGTCCCTCTGGGGTCTGTGCATGT--GGC---------T--TT-----------------TTTCGGACGGAGTTTCTTTGTCTGAATGTTTACTTTGAGAAAATTAGAGTGCTCAAA-GCAGGCTTTCGCCTTGAATAGTTTAGCATGGAATAATAAAGTAGGACTTTGGTTCTATTTTGTTGGTTTTAGGTACCAAAGTAATGGTTAATAGGAACAGTTGGGGGCATTCGTATTTAACTGTCAGAGGTGAAATTCTTAGATTTGTTAAAGACGAACTACTGCGAAAGCATTTGCCAAGGATGTTTTCTTTAATCAAGAACGAAAGTTAGGGGATCGAAGACGATCAGATACCGTCGTACTCCTAACCATAAACTATGCCGACTAGAGATTGCAGGTCGGGAGTTTTTACTACTCCTCCCGCACCCTGAGAGAAATCAAAGTCTTTGGGTTCTGGGGGGAGTATGGTCGCAAGGCTGAAACTTAAAGGAATTGACGGAAGGGCACCACCA-GGCGTGGAGCCTGCGGCTTAATTTGACTCAACACGGGGAAACTCACCAGGTCCAGACAAAGGAAGGATTGACAGATTGATAGCTCTTTCTTGATTCTTTGGGTGGTGGTGCATGGCCGTTCTTAGTTGGTGGAGTGATTTGTCTGGTTAATTCCGTTAACGAACGAGACCTTAACCTGCTAAATAGGGTACGGGAATAAGTTTCTACTGTCCCGTTATCGCTTCTTAGAGGGACTTTGCGGTTATAAATCGCAAGGAAGTTTAAGGCAATAACAGGTCTGTGATGCCCTTAGATGTCCTGGGCTGCACGCGCGCTACACTGATGCGTTCATCGAGTTTATCCTTG--GCCGAGAGGCCTGGGT--AATCTTTAGTACGCATCGTGATGGGGATCGATTATTGCAATTGTTAATCGTGAACGAGGAATGCCTAGTATGCGCAAGTCATCAGCTTGTGCAGATTACGTCCCTGCCCTTTGTACACACCGCCCGTCGCTCCTACCGATCGAGTGATCCGGTGAATTATTCGGACCGTGATGTTCCCGTCAG-GGAACGTCTAGGGAAGTTTTGTGAACCTTATCACTTAAAGGAAGGAGAAGTCGTAACAAGGTTTCCGTAGGTGAACCTGCAGAAG--------------------------------------------------------------------------------------
	MF287931__Theileria_annulata__India_	--------------------------------------------------------------------------------------------------------------------------------------------------------------------------------------------------------------------------------------------------------------------------------------------------------------------------------------------------G-GCGGCG----------TTTATTAGACCTAAAACCAAACCGCTT-----GCGGTGTCCGGTGATTCATAATAAATATGC--GAATC--GTACT---CTGTACGATGTATCATTCAAGTTTCTGACCTATCAGCTTTGGACGGTAGGGTATTGGCCTACCGGGGCAACGACGGGTAACGGGGAATTAGGGTTCGATTCCGGAGAGGGAGCCTGAGAAACGGCTACCACATCTAAGGAAGGCAGCAGGCGCGCAAATTACCCAATCCTGACACAGGGAGGTAGTGACAAGAAATAACAATACGGGGCTTAAAGT--CTTGTAATTGGAATGATGGGAATTTAAACCTCTTCCAGAGTATCAATTGGAGGGCAAGTCTGGTGCCAGCAGCCGCGGTAATTCCAGCTCCAATAGCGTATATTAAAATTGTTGCAGTTAAAAAGCTCGTAGTTGAATTTCTGCTGCATTGCTTGTGTCCCTCTGGGGTCTGTGCATGT--GGC---------T--TT-----------------TTTCGGACGGAGTTTCTTTGTCTGAATGTTTACTTTGAGAAAATTAGAGTGCTCAAA-GCAGGCTTTCGCCTTGAATAGTTTAGCATGGAATAATAAAGTAGGACTTTGGTTCTATTTTGTTGGTTTTAGGTACCAAAGTAATGGTTAATAGGAACAGTTGGGGACATTCGTATTTAACTGTCAGAGGTGAAATTCTTAGATTTGTTAAAGACGAACTACTGCGAAAGCATTTGCCAAGGATGTTTTCATTAATCAAGAACGAAAGTTAGGGGATCGAAGACGATCAGATACCGTCGTAGTCCTAACCATAAACTATGCCGACTAGAGATTGGAGGTCGTCAGTTTTTACGACTCCTTCAGCACCTTGAGAGAAATCAAAGTCTTTGGGTTCTGGGGGGAGTATGGTCGCAAGGCTGAAACTTAAAGGAATTGACGGAAGGGCACCACCAGGGCGTGGAGCCTGCGGCTTAATTTGACTCAACACGGGGAAACTCACCAGGTCCAGACAAAGGAAGGATTGACAGATTGATAGCTCTTTCTTGATTCTTTGGGTGGTGGTGCATGGCCGTTCTTAGTTGGTGGAGTGATTTGTCTGGTTAATTCCGTTAACGAACGAGACCTTAACCTGCTAAATAGGGTACGCGAATAAGTTTCTACTGTCCCGTTATCGCTTCTTAGAGGGACTTTGCGGTTATAAATCGCAAGGAAGTTTAAGGCAATAACAGGTCTGTGATGCCCTTAGATGTCCTGGGCTGCACGCGCGCTACACTGATGCGTTCATCGAGTTTATCCTTG--GCCGAGAGGCCTGGGT--AATCTTTAGTACGCATCGTGATGGGGATCGATTATTGCAATTGTTAATCGTGAACGAGGAATGCCTAGTATGCGCAAGTCATCAGCTTGTGCAGATTACGTCCCTGCCCTCTGTACACACCGCCCGTCGCTCCTACCGATCGAGTGATCCGGTGAATTATTCGGACCGTGATGTTCCCGTCAG-GGAACGTCTAGGGAAGTTTTGTGAACCTTATCACTTAAAGGAAGGAGAAGTCGTAACAAGG--------------------------------------------------------------------------------------------------------------
	KF429799__Theileria_annulata__Iran_	GTGGATCTATCTCTCACAACTGGACACTGTCTATCCCTTATGTTCTACGAACTACGTGAATACATTCTTATCCCTTCCTACTAATCTCCTCCCCTATCCCATCCTTTTGGTGTCCGTCTGTTGATTGATTGGTATTTGGATATTTGTATATAGTAACCTGGTTGATCCTGCCAGTAGTCATATGCTTGTCTTAAAGATTAAGCCATGCATGTCTAAGTATAAGCTTTTATATGGTGAAACTGCGAATGGCTCATTACAACAGTTATATTTTATTTGATGTTCGTTTCTACATGGATAACCGTGCTAATTGTAGGGCTAATACATGTTCGAGGCCATTTG-GCGGCG----------TTTATTAGACCTAAAACCAAACCGCTT-----GCGGTGTCCGGTGATTCATAATAAATATGC--GAATC--GTACT---CTGTACGATGTATCATTCAAGTTTCTGACCTATCAGCTTTGGACGGTAGGGTATTGGCCTACCGGGGCAACGACGGGTAACGGGGAATTAGGGTTCGATTCCGGAGAGGGAGCCTGAGAAACGGCTACCACATCTAAGGAAGGCAGCAGGCGCGCAAATTACCCAATCCTGACACAGGGAGGTAGTGACAAGAAATAACAATACGGGGCTTAAAGT--CTTGTAATTGGAATGATGGGAATTTAAACCTCTTCCAGAGTATCAATTGGAGGGCAAGTCTGGTGCCAGCAGCCGCGGTAATTCCAGCTCCAATAGCGTATATTAAAATTGTTGCAGTTAAAAAGCTCGTAGTTGAATTTCTGCTGCATTGCTTGTGTCCCTCTGGGGTCTGTGCATGT--GGC---------T--TT-----------------TTTCGGACGGAGTTTCTTTGTCTGAATGTTTACTTTGAGAAAATTAGAGTGCTCAAA-GCAGGCTTTCGCCTTGAATAGTTTAGCATGGAATAATAAAGTAGGACTTTGGTTCTATTTTGTTGGTTTTAGGTACCAAAGTAATGGTTAATAGGAACAGTTGGGGGCATTCGTATTTAACTGTCAGAGGTGAAATTCTTAGATTTGTTAAAGACGAACTACTGCGAAAGCATTTGCCAAGGATGTTTTCATTAATCAAGAACGAAAGTTAGGGGATCGAAGACGATCAGATACCGTCGTAGTCCTAACCATAAACTATGCCGACTAGAGATTGGAGGTCGTCAGTTTTTACGACTCCTTCAGCACCTTGAGAGAAATCAAAGTCTTTGGGTTCTGGGGGGAGTATGGTCGCAAGGCTGAAACTTAAAGGAATTGACGGAAGGGCACCACCA-GGCGTGGAGCCTGCGGCTTAATTTGACTCAACACGGGGAAACTCACCAGGTCCAGACAAAGGAAGGATTGACAGATTGATAGCTCTTTCTTGATTCTTTGGGTGGTGGTGCATGGCCGTTCTTAGTTGGTGGAGTGATTTGTCTGGTTAATTCCGTTAACGAACGAGACCTTAACCTGCTAAATAGGGTACGGGAATAAGTTTCTACTGTCCCGTTATCGCTTCTTAGAGGGACTTTGCGGTTATAAATCGCAAGGAAGTTTAAGGCAATAACAGGTCTGTGATGCCCTTAGATGTCCTGGGCTGCACGCGCGCTACACTGATGCGTTCATCGAGTTTATCCTTG--GCCGAGAGGCCTGGGT--AATCTTTAGTACGCATCGTGATGGGGATCGATTATTGCAATTGTTAATCGTGAACGAGGAATGCCTAGTATGCGCAAGTCATCAGCTTGTGCAGATTACGTCCCTGCCCTTTGTACACACCGCCCGTCGCTCCTACCGATCGAGTGATCCGGTGAATTATTCGGACCGTGATGTTCCCGTCAG-GGAACGTCTAGGGAAGTTTTGTGAACCTTATCACTTAAAGGAAGGAGAAGTCGTAACAAGGTTTCCGTAGGTGAACCTGCGGAAGGATCATTCACATTTAAATTGAACCTTAGGGTTTTGTAACTCAGATATCTTTGGGTATTTGGGTTTGGGAGTTTACTCCATTCCCAA
	MH208641__Theileria_orientalis__China_	-----------------------------------------------------------------------------------------------------------------------------------------------------------------------------------------------------------------------------------------------------------------------TATAGTTTATTTGATGTTCGTTTTTACATGGATAACCGTGCTAATTGTAGGGCTAATACATGTTCGAGACCTTCGG-GTGGCG----------TTTATTAGACCTAAAACCAAACCGATT-----TCGGTAACCGGTGATTCATAATAAACTTGC--GAATC--GCA--TTATTTTGCGATGTATCATTCAAGTTTCTGACCTATCAGCTTTGGACGGTAGGGTATTGGCCTACCGGGGCAGCGACGGGTAACGGGGAATTAGGGTTCGATTCCGGAGAGGGAGCCTGAGAAACGGCTACCACATCTAAGGAAGGCAGCAGGCGCGCAAATTACCCAATCCTGACACAGGGAGGTAGTGACAAGAAATAACAATACGGGGCTTAATGT--CTTGTAATTGGAATGATGGGAATTTAAACCTCTTCCAGAGTATCAATTGGAGGGCAAGTCTGGTGCCAGCAGCCGCGGTAATTCCAGCTCCAATAGCGTATATTAAAATTGTTGCAGTTAAAAAGCTCGTAGTTGAATTTCTGCTGCATTACATATCTCTTGTTTGAGTTTGTTTT--TGTGGC---------TTATT-------------------TCGGTTTGATTTTTTCTTTCCGGATGATTACTTTGAGAAAATTAGAGTGCTCAAA-GCAGGCTTTTGCCTTGAATAGTTTAGCATGGAATAATAAAGTAGGACTTTGGTTCTATTTTGTTGGTTTTAGGTACCAAAGTAATGGTTAATAGGAACAGTTGGGGGCATTCGTATTTAACTGTCAGAGGTGAAATTCTTAGATTTGTTAAAGACGAACTACTGCGAAAGCATTTGCCAAGGATGTTTTCATTAATCAAGAACGAAAGTTAGGGGATCGAAGACGATCAGATACCGTCGTAGTCCTAACCATAAACTATGCCGACTAGAGATTGGAGGTCGTCAGTTTTTACGACTCCTTCAGCACCTTGAGAGAAATCAAAGTCTTTGGGTTCTGGGGGGAGTATGGTCGCAAGGCTGAAACTTAAAGGAATTGACGGAAGGGCACCACCA-GGCGTGGAGCCTGCGGCTTAATTTGACTCAACACGGGGAAACTCACCAGGTCCAGACAAAGGAAGGATTGACAGATTGATAGCTCTTTCTTGATTCTTTGGGTGGTGGTGCATGGCCGTTCTTAGTTGGTGGAGTGATTTGTCTGGTTAATTCCGTTAACGAACGAGACCTTAACCTGCTAAATAGGATGCGGGAATAGACTTTTGTTGTCCCGTTATCGCTTCTTAGAGGGACTTTGCGGTTATAAATCGCAAGGAAGTTTAAGGCAATAACAGGTCTGTGATGCCCTTAGATGTCCTGGGCCGCACGCGCGCTACACTGATGCGTTCATCGAGTTTATCCTTG--GCCGAGAGGCCCGGGT--AATCTTTAGTACGCATCGTGATGGGGATCGATTATTGCAATTATTAATCGTGAACGAGGAATGCCTAGTATGCGCAAGTCATCAGCTTGTGCAGATTACGTCCCTGCCCTTTGTACACACCGCCCGTCGCTCCTACCGATCGAGTGATCCGGTGAATTATTCGGACCGTGATGT-------------------------------------------------------------------------------------------------------------------------------------------------------------------------------------
	AY735129__Theileria_cervi__USA_	----------------------------------------------------------------------------------------------------------------------------------------------------------AACCTGGTTGATCCTGCCAGTAGTCATATGCTTGTCTTAAAGATTAAGCCATGCATGTCTAAGTATAAGCTTTTATATGGTGAAACTGCGAATGGCTCATTACAACAGTTATAGTTTATTTGATGTTCGTTTTTACATGGATAACCGTGCTAATTGTAGGGCTAATACATGTTCGAGGCCTTCGG-GCGGCG----------TTTATTAGACCTAAAACCAAACCGCTT-----GCGGTGTACGGTGATTCATAATAAACTTGC--GAATC--GCGGCTTCGGCTGCGATGTATCATTCAAGTTTCTGACCTATCAGCTTTGGACGGTAGGGTATTGGCCTACCGGGGCAACGACGGGTAACGGGGAATTAGGGTTCGATTCCGGAGAGGGAGCCTGAGAAACGGCTACCACATCTAAGGAAGGCAGCAGGCGCGCAAATTACCCAATCCTGACACAGGGAGGTAGTGACAAGAAATAACAATACGGGGCTTAATGT--CTTGTAATTGGAATGATGGGAATTTAAACCTCTTCCAGAGTATCAATTGGAGGGCAAGTCTGGTGCCAGCAGCCGCGGTAATTCCAGCTCCAATAGCGTATATTAAAATTGTTGCAGTTAAAAAGCTCGTAGTTGAATTTCTGCTGCTCCGCATTTTCCCTTTGAGGGGTTTTTGCGCTGTGGC---------TTATT-----------------TCGGACTGTGTTATGCACTGTCCGGATGTTTACTTTGAGAAAATTAGAGTGCTCAAA-GCAGGCTTTTGCCTTGAATAGTTTAGCATGGAATAATAAAGTAGGACTTTGGTTCTATTTTGTTGGTTTTAGGTACCAAAGTAATGGTTAATAGGAACAGTTGGGGGCATTCGTATTTAACTGTCAGAGGTGAAATTCTTAGATTTGTTAAAGACGAACTACTGCGAAAGCATTTGCCAAGGATGTTTTCATTAATCAAGAACGAAAGTTAGGGGATCGAAGACGATCAGATACCGTCGTAGTCCTAACCATAAACTATGCCGACTAGAGATTGGAGGTCGTCAGTTTTTACGACTCCTTCAGCACCTTGAGAGAAATCAAAGTCTTTGGGTTCTGGGGGGAGTATGGTCGCAAGGCTGAAACTTAAAGGAATTGACGGAAGGGCACCACCA-GGCGTGGAGCCTGCGGCTTAATTTGACTCAACACGGGGAAACTCACCAGGTCCAGACAAAGGAAGGATTGACAGATTGATAGCTCTTTCTTGATTCTTTGGGTGGTGGTGCATGGCCGTTCTTAGTTGGTGGAGTGATTTGTCTGGTTAATTCCGTTAACGAACGAGACCTTAACCTGCTAAATAGGGTACGGGAATAGGCTTCGGCTGTCCCGTGATCGCTTCTTAGAGGGACTTTGCGGTTATAAATCGCAAGGAAGTTTAAGGCAATAACAGGTCTGTGATGCCCTTAGATGTCCTGGGCTGCACGCGCGCTACACTGATGCGTTCATCGAGTTTATCCTTG--GCCGAGAGGCCTGGGT--AATCTTTAGTACGCATCGTGATGGGGATCGATTATTGCAATTATTAATCGTGAACGAGGAATGCCTAGTATGCGCAAGTCACCAGCTTGTGCAGATTACGTCCCTGCCCTTTGTACACACCGCCCGTCGCTCCTACCGATCGAGTGATCCGGTGAATTATTCGGACCGTGATGTTCCCGTCAG-GGAACGTCTAGGGAAGTTTTGTGAACCTTATCACTTAAAGGAAGGAGAAGTCGTAACAAGGTTTCCGTAGGTGAACCTGCAGAAGGATC----------------------------------------------------------------------------------

;
end;
