# Supplementary material for: Identification of Theileria spp. in sheep and goats from Jeddah, Saudi Arabia, using molecular techniques
Source: PeerJ. 2021 Dec 10;9:e12596. doi: 10.7717/peerj.12596 (PMC8667737; doi:10.7717/peerj.12596)
Supplement: Supplemental Information 1 [file peerj-09-12596-s001.zip › supplementary material/goatMSA.nex]

#NEXUS
begin taxa;
	dimensions ntax=6;
	taxlabels
	MZ078474__Theileria_ovis__Saudi_Arabia__Goat_[&"MQ%"=12.5%,Ambiguities=0,"LQ%"=0.2%,"%GC"=39.5%,Description="",Modified=Mon May 03 20:25:40 AST 2021,"Path (Imported From)"="/Users/isra/Dropbox/work/Teaching/Dr. Dina/Dr.Muslima/Data/AllData",Bin="<html><head><2></head><b><font color='#E9A02D'>Medium</font></b></html>",Post-Trim=416,Topology="linear","Filename (Imported From)"="226_seq_005_C05.ab1","Trim Parameters"="Error probability: 0.05",Created=Mon Jul 16 06:33:52 AST 2007,URN="urn:local:.:19-dbpay3h","Failed Binning Fields"="HQ%","HQ%"=87.3%,"Molecule Type"="DNA"]
	MZ078464__Theileria_ovis__Sudan__Goat__[&"MQ%"=45.9%,Ambiguities=0,"LQ%"=4.0%,"%GC"=40.0%,Description="",Modified=Mon May 03 20:27:40 AST 2021,"Path (Imported From)"="/Users/isra/Dropbox/work/Teaching/Dr. Dina/Dr.Muslima/Data/AllData",Bin="<html><head><1></head><b><font color='#C13D26'>Low</font></b></html>",Post-Trim=429,Topology="linear","Filename (Imported From)"="17_seq_011_F01.ab1","Trim Parameters"="Error probability: 0.05",Created=Mon Jul 16 04:42:02 AST 2007,URN="urn:local:.:11-dbpauab","Failed Binning Fields"="HQ%","HQ%"=50.1%,"Molecule Type"="DNA"]
	MZ078465__Theileria_ovis__Saudi_Arabia__Goat_[&"MQ%"=11.8%,Ambiguities=0,"LQ%"=1.1%,"%GC"=39.0%,Description="",Modified=Mon May 03 20:26:55 AST 2021,"Path (Imported From)"="/Users/isra/Dropbox/work/Teaching/Dr. Dina/Dr.Muslima/Data/AllData",Bin="<html><head><2></head><b><font color='#E9A02D'>Medium</font></b></html>",Post-Trim=448,Topology="linear","Filename (Imported From)"="57_seq_014_G04.ab1","Trim Parameters"="Error probability: 0.05",Created=Tue Jul 10 00:31:44 AST 2007,URN="urn:local:.:lt-dbkicjx","Failed Binning Fields"="HQ%","HQ%"=87.1%,"Molecule Type"="DNA"]
	MZ078470__Theileria_ovis__Somalia__Goat_[&"MQ%"=4.6%,Ambiguities=0,"LQ%"=0.5%,"%GC"=38.8%,Description="",Modified=Mon May 03 20:27:12 AST 2021,"Path (Imported From)"="/Users/isra/Dropbox/work/Teaching/Dr. Dina/Dr.Muslima/Data/AllData",Bin="<html><head><3></head><b><font color='#49993F'>High</font></b></html>",Post-Trim=437,Topology="linear","Filename (Imported From)"="109_seq_010_E06.ab1","Trim Parameters"="Error probability: 0.05",Created=Tue Jul 10 00:31:46 AST 2007,URN="urn:local:.:27-dbfeaks","HQ%"=95.0%,"Molecule Type"="DNA"]
	MZ078473__Theileria_ovis__Somalia__Goat_[&"MQ%"=6.4%,Ambiguities=0,"LQ%"=0.2%,"%GC"=39.0%,Description="",Modified=Mon May 03 20:27:18 AST 2021,"Path (Imported From)"="/Users/isra/Dropbox/work/Teaching/Dr. Dina/Dr.Muslima/Data/DR.ROWIDA_SEQ/New Folder (2)",Bin="<html><head><3></head><b><font color='#49993F'>High</font></b></html>",Post-Trim=437,Topology="linear","Filename (Imported From)"="152_seq_011_F03.ab1","Trim Parameters"="Error probability: 0.05",Created=Sun Jul 15 04:01:14 AST 2007,URN="urn:local:.:t-dbpanzu","HQ%"=93.4%,"Molecule Type"="DNA"]
	MZ078469__Theileria_ovis__Sudan__Goat__[&"MQ%"=5.3%,Ambiguities=0,"LQ%"=0.2%,"%GC"=39.2%,Description="",Modified=Mon May 03 20:27:36 AST 2021,"Path (Imported From)"="/Users/isra/Dropbox/work/Teaching/Dr. Dina/Dr.Muslima/Data/AllData",Bin="<html><head><3></head><b><font color='#49993F'>High</font></b></html>",Post-Trim=437,Topology="linear","Filename (Imported From)"="107_seq_008_D06.ab1","Trim Parameters"="Error probability: 0.05",Created=Tue Jul 10 00:31:46 AST 2007,URN="urn:local:.:1v-dbfe9rc","HQ%"=94.5%,"Molecule Type"="DNA"]
;
end;

begin characters;
	dimensions nchar=487;
	format datatype=dna missing=? gap=-;
	matrix
	MZ078474__Theileria_ovis__Saudi_Arabia__Goat_	AACGCCAATAGCGGCAT--GAACCTCCCTTGATGGCAATTAGTTACCTCTTCAAAGTATCAATTGGAGGGCAAGTCTGGTGCCAGCAGCCGCGGTAATTCCAGCTCCAATAGCGTATATTAAAATTGTTGCAGTTAAAAAGCTCGTAGTTGAATTTCTGCTGCATTGCTTTTGCTCCTTTACGAGTCTTTGCATTGTGGCTTATTTCGGACTTTGTTTTACAATGTCCGGATGTTTACTTTGAGAAAATTAGAGTGCTCAAAGCAGGCTTTCGCCTTGAATAGTTTAGCATGGAATAATAAAGTAGGACTTTGGTTCTATTTTGTTGGTTTTAGGTACCAAAGTAATGGTTAATAGGAACAGTTGGGGGCATTCGTATTTAACTGTCAGAGGTGAAATTCTTAGATTTGTTAAAGACGAACTACTGCGAAAGCATTTGCCAAGGATGTTTTCATTAATCAAGAACGAAAGTTAGGGGATCGAAGAA-
	MZ078464__Theileria_ovis__Sudan__Goat__	-CGGGCAATTGCGGCATTGATACCTCCGCATGATGGAGATTATACCTCTACCAGAGAATCAATTGGAGGGCAAGTCTGGTGCCAGCAGCCGCGGTAATTCCAGCTCCAATAGCGTATATTAAAATTGTTGCAGTTAAAAAGCTCGTAGTTGAATTTCTGCTGCATTGCTTTTGCTCCTTTACGAGTCTTTGCATTGTGGCTTATTTCGGACTTTGTTTTACAATGTCCGGATGTTTACTTTGAGAAAATTAGAGTGCTCAAAGCAGGCTTTCGCCTTGAATAGTTTAGCATGGAATAATAAAGTAGGACTTTGGTTCTATTTTGTTGGTTTTAGGTACCAAAGTAATGGTTAATAGGAACAGTTGGGGGCATTCGTATTTAACTGTCAGAGGTGAAATTCTTAGATTTGTTAAAGACGAACTACTGCGAAAGCATTTGCCAAGGATGTTTTCATTAATCAAGAACGAAAGTTAGGGGATCGAAGAA-
	MZ078465__Theileria_ovis__Saudi_Arabia__Goat_	-----CGGGCCCTTTTTGTCTTGTATTGGATGATGGGATTTAAACCTCTTCCAGAGTATCAATTGGAGGGCAAGTCTGGTGCCAGCAGCCGCGGTAATTCCAGCTCCAATAGCGTATATTAAAATTGTTGCAGTTAAAAAGCTCGTAGTTGAATTTCTGCTGCATTGCTTTTGCTCCTTTACGAGTCTTTGCATTGTGGCTTATTTCGGACTTTGTTTTACAATGTCCGGATGTTTACTTTGAGAAAATTAGAGTGCTCAAAGCAGGCTTTCGCCTTGAATAGTTTAGCATGGAATAATAAAGTAGGACTTTGGTTCTATTTTGTTGGTTTTAGGTACCAAAGTAATGGTTAATAGGAACAGTTGGGGGCATTCGTATTTAACTGTCAGAGGTGAAATTCTTAGATTTGTTAAAGACGAACTACTGCGAAAGCATTTGCCAAGGATGTTTTCATTAATCAAGAACGAAAGTTAGGGAATCGAAGAAA
	MZ078470__Theileria_ovis__Somalia__Goat_	---------CGTCCTATGTCTTGTATTGGATGATGGGATTTAAACCTCTTCCAGAGTATCAATTGGAGGGCAAGTCTGGTGCCAGCAGCCGCGGTAATTCCAGCTCCAATAGCGTATATTAAAATTGTTGCAGTTAAAAAGCTCGTAGTTGAATTTCTGCTGCATTGCTTTTGCTCCTTTACGAGTCTTTGCATTGTGGCTTATTTCGGACTTTGTTTTACAATGTCCGGATGTTTACTTTGAGAAAATTAGAGTGCTCAAAGCAGGCTTTCGCCTTGAATAGTTTAGCATGGAATAATAAAGTAGGACTTTGGTTCTATTTTGTTGGTTTTAGGTACCAAAGTAATGGTTAATAGGAACAGTTGGGGGCATTCGTATTTAACTGTCAGAGGTGAAATTCTTAGATTTGTTAAAGACGAACTACTGCGAAAGCATTTGCCAAGGATGTTTTCATTAATCAAGAACGAAAGTTAGGGAAATCGAAGA-
	MZ078473__Theileria_ovis__Somalia__Goat_	--------CGAGCCTATGTCTTGTATTGGATGATGGGATTTAAACCTCTTCCAGAGTATCAATTGGAGGGCAAGTCTGGTGCCAGCAGCCGCGGTAATTCCAGCTCCAATAGCGTATATTAAAATTGTTGCAGTTAAAAAGCTCGTAGTTGAATTTCTGCTGCATTGCTTTTGCTCCTTTACGAGTCTTTGCATTGTGGCTTATTTCGGACTTTGTTTTACAATGTCCGGATGTTTACTTTGAGAAAATTAGAGTGCTCAAAGCAGGCTTTCGCCTTGAATAGTTTAGCATGGAATAATAAAGTAGGACTTTGGTTCTATTTTGTTGGTTTTAGGTACCAAAGTAATGGTTAATAGGAACAGTTGGGGGCATTCGTATTTAACTGTCAGAGGTGAAATTCTTAGATTTGTTAAAGACGAACTACTGCGAAAGCATTTGCCAAGGATGTTTTCATTAATCAAGAACGAAAGTTAGGGGAATCGAAGAA
	MZ078469__Theileria_ovis__Sudan__Goat__	---------CGGCCTATGTCTTGTATTGGATGATGGGATTTAAACCTCTTCCAGAGTATCAATTGGAGGGCAAGTCTGGTGCCAGCAGCCGCGGTAATTCCAGCTCCAATAGCGTATATTAAAATTGTTGCAGTTAAAAAGCTCGTAGTTGAATTTCTGCTGCATTGCTTTTGCTCCTTTACGAGTCTTTGCATTGTGGCTTATTTCGGACTTTGTTTTACAATGTCCGGATGTTTACTTTGAGAAAATTAGAGTGCTCAAAGCAGGCTTTCGCCTTGAATAGTTTAGCATGGAATAATAAAGTAGGACTTTGGTTCTATTTTGTTGGTTTTAGGTACCAAAGTAATGGTTAATAGGAACAGTTGGGGGCATTCGTATTTAACTGTCAGAGGTGAAATTCTTAGATTTGTTAAAGACGAACTACTGCGAAAGCATTTGCCAAGGATGTTTTCATTAATCAAGAACGAAAGTTAGGGGAATCGAAGA-

;
end;
